# Supplementary material for: Validation and factor structure of the Japanese version of the inventory to diagnose depression, lifetime version for pregnant women
Source: PLoS One. 2020 Jun 11;15(6):e0234240. doi: 10.1371/journal.pone.0234240 (PMC7289376; doi:10.1371/journal.pone.0234240)
Supplement: S1 Dataset — (XLSX) [file pone.0234240.s001.xlsx]

## Sheet: Rawdata
hospital	ID	AGE	parity	schooling	job	partner	personal gain	family gain	W1EPDS1	W1EPDS2	W1EPDS3	W1EPDS4	W1EPDS5	W1EPDS6	W1EPDS7	W1EPDS8	W1EPDS9	W1EPDS10	W1EPDSTOTAL	W1IDDL1_1	W1IDDL1_2	W1IDDL2_1	W1IDDL2_2	W1IDDL3_1	W1IDDL3_2	W1IDDL4_1	W1IDDL4_2	W1IDDL5_1	W1IDDL5_2	W1IDDL6_1	W1IDDL6_2	W1IDDL7_1	W1IDDL7_2	W1IDDL8_1	W1IDDL8_2	W1IDDL9_1	W1IDDL9_2	W1IDDL10_1	W1IDDL10_2	W1IDDL11_1	W1IDDL11_2	W1IDDL12_1	W1IDDL12_2	W1IDDL13_1	W1IDDL13_2	W1IDDL14_1	W1IDDL14_2	W1IDDL15_1	W1IDDL15_2
1	482	31	1	16	1	28	500	900	0	0	2	2	2	1	1	2	0	0	10	3	1	3	1	1	1	1	1	2	1	3	1	1	1	2	1	2	1	0	0	1	1	2	1	2	1	1	1	0	0
1	484	21	1	14	2	21	50	300	0	0	2	2	2	1	1	1	0	0	9	3	1	3	1	2	1	4	1	3	1	3	1	4	1	3	1	2	1	3	1	4	1	4	1	3	1	3	1	2	1
1	485	26	1	18	2	26	300	300	0	0	1	0	0	0	0	0	0	0	1	3	1	2	1	0	0	2	1	1	1	1	1	2	1	1	1	4	0	0	0	1	1	1	1	2	0	0	0	0	0
1	486	36	1	16	2	46	300	900	0	0	1	1	1	1	0	0	0	0	4	3	0	3	0	0	0	2	0	2	0	2	0	0	0	2	0	2	0	1	0	1	0	1	0	0	0	0	0	0	0
1	487	35	1	14	2	44	150	700	0	0	1	0	0	0	0	0	0	0	1	3	0	2	0	0	0	1	0	0	0	1	0	1	0	0	0	1	0	0	0	1	0	1	0	0	0	0	0	0	0
1	488	32	1	14	2	43	150	700	0	0	2	1	0	1	0	0	0	0	4	3	1	2	1	0	0	0	0	3	1	3	1	4	1	2	1	2	1	0	0	1	1	0	0	0	0	1	1	0	0
1	489	32	1	16	1	31	300	500	0	0	0	0	0	0	0	0	0	0	0	2	1	3	1	0	0	0	0	2	1	1	1	0	0	1	0	1	0	0	0	1	0	0	0	0	0	0	0	0	0
1	490	32	1	16	1	33	500	900	0	0	0	0	0	0	0	0	0	0	0	2	1	2	1	1	0	0	1	0	1	1	1	0	1	1	1	1	1	2	1	1	1	0	1	1	1	0	1	0	1
1	491	28	1	16	2	27	150	300	0	0	3	3	3	0	0	0	0	1	10	4	0	4	0	0	0	2	0	4	0	3	0	4	0	1	0	3	0	2	1	3	0	2	0	3	0	2	0	0	1
1	492	38	2	16	1	34	300	700	0	0	0	0	0	0	0	0	0	0	0	3	1	4	1	0	0	2	0	1	0	3	1	4	1	2	0	0	0	3	0	4	0	2	0	4	0	3	1	0	0
1	493	32	1	14	1	33	500	900	0	0	0	0	0	0	0	0	0	0	0	3	1	2	1	0	1	0	1	2	1	3	1	4	1	2	1	1	1	0	1	3	1	0	1	3	1	2	1	0	1
1	494	28	1	16	1	30	300	300	0	0	0	2	0	1	0	0	0	0	3	3	1	2	1	0	1	0	1	2	1	1	1	0	1	1	1	2	1	1	1	0	1	2	1	0	1	0	1	0	1
1	495	31	1	12	2	27		300	0	0	0	2	2	1	1	1	0	0	7	2	1	1	1	0	1	0	1	2	1	1	1	0	1	3	1	3	1	3	1	1	1	0	1	0	1	0	1	0	1
1	496	24	1	16	2	35	150	500	0	0	2	2	2	2	1	1	0	0	10	4	1	4	1	1	1	2	1	3	1	4	1	0	1	4	1	3	1	4	1	3	1	2	1	0	1	0	1	4	1
1	497	30	1	14	2	28	50	500	0	0	0	2	1	0	0	2	0	0	5	3	0	4	0	1	0	2	0	3	0	3	0	4	0	3	0	3	0	2	0	3	0	3	0	4	0	3	0	0	0
1	498	26	1	12	1	25	300	700	0	1	2	3	3	1	1	2	1	1	15	3	1	2	1	1	1	0	0	2	1	1	1	0	0	4	1	3	1	4	1	3	1	0	0	3	1	3	1	0	1
1	499	25	2	12	2	36	150	300	0	1	2	1	0	1	2	0	0	0	7	4	1	3	1	1	0	0	0	1	0	1	1	0	1	4	1	3	1	3	0	2	0	0	1	0	1	0	1	1	1
1	500	38	1	14	1	42	300	900	0	0	1	2	1	2	0	1	0	0	7	1	0	2		1	0	2		2	0	2	0	2		1	0	1	0	1	0	4		1	0	1	0	0	0	1	0
0	767	27	1	14	3	28	300	700	1	1	2	3	2	2	2	2	2	2	19	3	0	3	0	1	0	4	0	1	0	3	0	1	0	4	0	4	0	3	0	2	0	1	0	0	0	0	0	1	0
0	768	31	1	14	2	30	150	300	1	1	2	2	1	3	0	2	2	1	15	3	1	4	1	1	0	0	0	3	1	3	1	0	0	3	1	3	1	2	1	2	1	2	1	3	1	2	1	0	0
0	769	31	1	16	2	38	50	300	0	0	2	0	1	0	1	1	1	2	8	3	1	3	1	0	0	0	0	2	1	2	1	2	1	2	1	3	1	2	1	2	1	2	1	1	0	0	0	2	1
1	771	28	1	16	2	33	50	500	0	0	0	0	0	0	0	0	0	0	0	3	0	2	0	0	0	2	0	1	0	1	0	0	1	2	0	3	0	2	0	2	0	0	1	1	0	1	0	0	0
0	772	40	3	14	2	40	150	300	0	0	1	0	0	1	1	0	0	0	3	3	0	4	0	0	0	0	0	1	0	2	0	2	0	1	0	0	0	1	0	3	0	1	0	1	0	1	0	2	0
0	773	33	1	14	1	41	300	500	1	1	1	2	2	0	1	2	1	1	12	2	0	3	0	0	0	2	0	1	0	3	0	2	0	1	0	1	0	3	0	1	0	1	0	1	0	0	0	0	0
0	774	44	3	16	2	46	50	500	1	2	0	2	2	0	0	2	0	0	9	2	0	1	0	0	0	0	0	0	0	0	0	0	0	0	0	1	0	0	0	0	0	0	0	1	0	0	0	0	0
2	775	29	1	14	2	30	300	500	0	0	0	0	0	0	0	0	0	0	0	2	0	1	0	1	0	2	0	1	0	1	0	2	0	2	0	0	1	0	1	1	0	0	1	1	0	1	0	0	1
2	776	24	1	12	2	33	50	300	0	0	2	2	0	0	0	1	1	2	8	2	1	1	1	0	0	0	0	3	1	1	1	0	0	3	1	4	1	2	1	2	1	0	0	0	0	0	0	2	1
2	777	35	1	12	2	40	50	300	0	0	3	3	2	2	2	2	2	1	17	4	0	3	0	1	0	2	0	2	0	2	0	4	1	2	0	3	0	2	0	2	0	2	0	2	0	1	0	0	0
2	778	29	1	16	2	33	300	700	0	0	0	1	0	0	0	0	0	0	1	1	0	2	0	0	0	0	0	1	0	1	0	2	0	1	0	2	0	1	0	1	0	1	0	0	0	1	0	0	0
2	779	35	1	14	1	36	500	900	0	0	0	0	0	0	0	0	0	0	0	1	1	0	0	1	1	0	0	1	1	0	0	0	0	1	1	1	1	0	0	1	1	1	1	1	1	0	0	0	0
1	781	32	1	14	2	33	300	300	0	1	2	2	2	2	2	2	1	1	15	1	0	1	0	1	0	1	0	1	0	1	0	1	0	1	0	1	0	0	0	1	0	1	0	1	0	0	0	1	0
1	782	25	1	16	2	33	50		0	0	2	2	0	2	0	0	0	0	6	3	0	3	0	1	0	0	0	2	0	3	0	2	0	1	0	2	0	0	0	1	0	1	0	0	0	0	0	2	0
1	783	27	2	18	2	30	150	500	0	0	0	0	0	0	0	0	0	0	0	0	1	1	0	0	1	0	1	0	1	1	0	2	0	1	0	0	1	0	1	0	1	0	1	1	0	1	0	0	1
0	784	35	1	14	2	33	150	700	0	0	0	0	0	0	0	0	0	0	0	4	1	4	1	0	0	0	0	3	1	3	1	2	1	2	1	4	1	1	1	1	1	1	1	0	0	0	0	0	0
0	786	33	1	14	1	32	500	900	1	1	0	2	1	1	0	0	0	0	6	4	1	4	1	0	0	0	0	1	1	2	1	0	0	0	0	2	1	0	0	2	1	0	0	3	1	0	0	0	0
0	787	37	1	14	2	35	150	300	0	0	0	0	0	0	0	0	0	0	0	2	1	1	1	0	0	0	0	1	1	2	1	4	1	1	1	1	1	0	0	0	0	0	0	0	0	0	0	2	1
1	789	34	1	16	1	34	500	900	0	0	0	0	0	0	0	0	0	0	0	2	0	1	0	0	0	0	0	0	0	0	0	0	0	0	0	0	0	0	0	0	0	0	0	0	0	0	0	0	0
0	790	35	1	14	2	34	150	700	0	0	1	0	0	0	0	1	1	0	3	4	1	2	1	1	0	0	0	3	1	3	1	0	0	4	1	1	1	0	0	2	1	2	1	1	1	1	1	0	0
2	791	29	1	14	1	30	300	700	0	0	1	0	0	0	0	0	0	0	1	1	0	2	0	0	0	0	0	0	0	1	0	1	0	1	0	1	0	0	0	0	0	0	0	0	0	0	0	1	0
1	792	33	2	14	2	31	500	500	0	0	1	1	1	0	0	1	0	1	5	4	1	3	1	0	0	0	0	3	1	3	1			3	1	4	1	4	0	3	1	1	0	2	1	2	1	0	0
0	793	31	1	14	1	27	300	900	0	0	2	2	2	2	0	2	0	1	11	2	0	2	0	1	0	2		2	0	1	0	0	0	3	0	1	0	1	0	1	0	1	0	3	0	1	0	2	0
2	794	33	1	18	2	30	300	300	0	0	1	1	0	0	0	0	1	0	3	4	0	4	1	0	0	2	0	3	0	4	0	4	0	4	0	4	0	4	0	4	0	1	0	4	1	4	1	4	1
1	795	31	3	18	1	41	500	900	0	0	0	1	0	0	0	0	0	0	1	3	1	2	0	1	0	0	0	1	0	1	0	0	0	0	0	0	0	0	0	1	0	0	0	1	0	1	0	0	0
1	796	39	1	16	1	42	500	900	1	1	2	2	1	2	1	2	1	0	13	4	1	3	1	1	1	1	1	3	1	3	1	2	1	1	1	1	1	2	1	2	1	2	1	1	1	0	1	0	1
1	797	29	1	12	3	30	50	500	0	0	3	2	0	1	1	1	1	2	11	4	0	3	0	3	0	0	0	1	0	3	0	0	0	2	0	4	0	3	0	2	0	3	0	0	0	0	0	4	0
1	798	30	4	16	2	38	50	100	0	0	1	2	1	2	0	1	0	0	7	2	0	2		1	0	2	0	1	0	1	0	2	0	1	0	1	0	0	0	2		1	0	1	0	1	0	1	0
0	799	43	1	16	2	52	500	500	0	1	3	2	2	3	2	1	1	1	16	4	1	4	1	1	1	0	1	3	1	3	1	2	1	3	1	4	1	3	1	2	1	1	1	0	1	0	1	2	1
1	800	34	1	16	1	30	500	900	0	0	1	0	1	0	0	0	0	0	2	1	0	1	0	0	0	0	0	0	0	1	0	2	0	1	0	1	0	0	0	1	0	0	0	0	0	0	0	0	0
0	801	26	1	12	2	26	150	500	0	0	0	0	0	0	0	0	0	0	0	1	0	2	0	0	0	1	0	1	0	1	0	1	0	2	0	1	0	1	0	1	0	0	0	1	0	0	0	0	0
2	802	43	1	14	2	43	50	900	0	0	2	1	1	1	1	1	0	1	8	4	1	2	1	0	0	4	0	1	1	1	1	2	1	2	1	3	1	2	0	2	0	3	0	3	1	1	1	0	1
2	803	36	2	16	2	37	150	700	0	0	2	2	0	1	0	0	0	0	5	4	0	4	0	0	0	2	0	3	0	3	0	4	0	4	0	4	0	2	0	4	0	3	0	2	0	1	0	0	0
2	804	32	1	16	1	32	500	900	1	3	2	1	0	0	1	0	0	0	8	4	1	3	1	2	1	1	1	4	1	4	1	4	1	3	1	3	1	2	1	4	1	3	1	1	1	0	1	0	1
2	805	26	1	12	2	27	300	300	0	0	1	0	0	0	1	0	0	0	2	0	0	0	0	0	0	0	0	0	0	0	0	0	1	0	1	0	1	0	1	0	1	0	1	0	1	0	1	0	1
2	806	40	1	14	2	34	300	500	0	0	1	0	0	1	0	1	1	0	4	3	1	4	1	1	1	0	0	1	1	1	1	1	1	3	1	1	1	0	0	1	0	1	0	2	0	1	1	0	0
1	807	28	1	16	2	28	500	700	0	0	0	0	0	0	0	0	0	0	0	0	0	0	0	0	0	0	0	0	0	0	0	0	0	0	0	0	0	0	0	0	0	0	0	0	0	0	0	0	0
0	808	39	1	14	2	33	150	700	0	0	0	2	1	1	0	0	0	0	4	2	1	1	1	1	1	0	0	1	1	1	1	0	0	1	1	1	1	1	1	1	1	1	1	0	0	1	1	0	0
1	809	32	1	16	1	36	300	700	0	0	2	1	1	1	0	0	0	0	5	4	1	4	1	0	0	0	0	2	1	3	1	0	0	4	1	4	1	2	0	2	1	0	0	1	1	2	1	0	0
0	810	30	1	16	1	33	300	900	0	0	1	1	1	0	0	1	0	0	4	3	1	1	1	1	1	0	1	2	1	1	1	0	1	0	1	0	1	0	1	1	1	1	1	0	1	0	1	2	1
1	811	35	1	16	2	32	50	300	0	0	0	0	0	1	0	0	0	0	1	1	0	1	0	0	0	0	0	1	0	1	0	1	0	2	0	0	0	0	0	1	0	0	0	1	0	0	0	0	0
0	812	39	1	16	1	37	150	900	0	0	1	1	1	1	1	1	0	1	7	0	0	0	0	0	0	0	0	0	0	0	0	0	0	0	0	0	0	0	0	0	0	0	0	0	0	0	0	0	0
1	813	34	1	16	1	42	500	900	0	0	1	2	2	0	0	0	0	0	5	3	0	4	0	1	0	0	0	2	0	3	0	0	0	2	0	3	0	0	0	2	0	2	0	3	0	0	0	0	0
2	815	31	2	16	2	31	150	300	0	0	2	0	0	1	0	1	0	1	5	3	1	3	1	1	1	2	1	3	1	3	1	4	1	3	1	3	1	3	1	2	1	1	1	2	1	2	1	0	1
2	816	38	1	14	2	36	50	500	0	0	1	0	0	2	0	0	0	0	3	3	1	3	1	1	0	0	1	3	1	3	1	3	1	3	1	3	1	2	1	1	1	1	1	1	1	1	1	0	1
0	817	28	1	16		28	300	700	0	0	1	0	0	1	0	0	0	0	2	1	0	1	0	1	0	0	0	0	0	1	0	1	0	1	0	0	0	0	0	0	0	0	0	1	0	0	0	0	0
2	818	35	1	16	2	36	300	700	0	0	2	2	1	2	1	2	1	1	12	4	1	4	1	4	1	4	1	4	1	4	1	4	1	4	1	4	1	4	0	4	1	4	1	4	1	1	0	3	1
2	819	26	1	16	2	32	50	500	0	0	2	1	0	1	1	0	0	0	5	4	1	3	1	3	1	2	1	3	1	3	1	1	1	3	1	2	1	4	1	3	1	2	1	3	1	3	1	1	1
1	820	29	1	16	2	33	300	700	0	1	2	2	2	2	2	1	0	1	13	4	1	4	1	0	1	4	1	4	1	3	1	0	1	3	1	2	1	3	1	0	1	2	1	3	1	3	1	4	1
0	821	30		14	1	31	500	500	0	0	1	2	2	0	1	2	0	0	8	1	0	1	0	1	1	0	0	0	0	0	0	0	0	1	0	1	0	0	0	1	0	0	0	0	0	0	0	0	0
1	822	32	1	14	1	38	300	500	0	0	0	2	2	1	2	1	0	0	8	4	0	4	1	2	1	2	0	4	1	3	1	3	1	0	0	2	1	2	0	3	1	2	0	4	1	3	1	0	1
2	823	32	1	12	2	35	300	700	0	0	1	2	1	0	0	1	0	0	5	2	0	2	0	1	0	0	0	0	0	1	0	0	0	0	0	1	0	1	0	1	0	0	0	2	0	1	0	0	0
0	824	33	1	14	2	33	50	700	0	0	1	1	0	0	0	1	0	0	3	4	1	2	0	0	0	0	0	1	0	1	1	1	0	2	0	0	0	2	0	2	0	0	0	0	0	0	0	0	0
0	825	30	1	16	1	33	300	900	0	0	0	0	0	1	0	0	0	0	1	2	1	1	1	1	1	2	0	1	0	1	0	1	0	1	0	1	0	2	0	1	1	1	0	0	0	2	1	0	0
0	826	31	2	16	2	39	500	700	0	0	0	0	0	0	0	0	0	0	0	2	0	2	0	1	0	0	0	0	0	1	0	2	0	1	0	1	0	2	0	1	0	1	0	2	0	1	0	1	0
1	827	26	1	16	2	31	300	300	0	0	1	2	1	0	0	1	0	0	5	1	0	1	0	0	0	0	0	1	0	1	0	0	0	1	0	0	0	0	0	0	0	0	0	0	0	0	0	1	0
2	828	34	1	14	2	35	50	100	0	0	0	1	1	1	0	0	0	0	3	2	0	2	0	1	0	0	0	0	0	1	0	1	0	2	0	1	0	0	0	1	0	0	0	1	0	0	0	0	0
2	829	34	1	16	2	35	500	500	0	0	0	1	1	0	0	0	0	0	2	2	0	2	0	0	0	0	0	1	0	1	0	1	0	1	0	0	0	1	0	2	0	1	0	0	0	0	0	0	0
2	830	36	1	14	1	41	300	700	0	0	1	1	1	0	0	0	0	0	3	2	0	1	0	1	0	0	0	1	0	1	0	2	0	1	0	1	0	0	0	1	0	1	0	1	0	1	0	0	0
2	831	30	1	14	1	27	500	700	0	0	1	1	0	1	1	0	0	0	4	4	1	3	1	0	1	2	1	2	1	3	1	2	1	3	1	3	1	3	0	3	0	2	0	1	0	0	1	0	1
2	832	36	3	16	2	41	150	500	1	1	3	3	3	0	0	2	2	2	17	3	0	4	0	1	0	4	0	3	1	1	1	0	0	4	1	4	1	4	1	4	1	4	1	0	1	4	0	0	1
2	833	38	1	16	2	40	150	500	0	0	0	2	0	0	0	0	0	0	2	3	1	2	1	0	0	0	0	0	0	3	1	2	1	2	1	2	1	0	0	1	1	1	1	0	0	0	0	0	0
2	834	33	1	16		30	50	500	0	0	2	1	1	1	0	1	0	1	7	3	1	4	1	1	1	4	1	4	1	4	1	4	1	0	1	4	1	4	1	4	1	4	1	4	1	2	1	0	1
2	836	39	1	9	2	36	150	500	0	0	2	1	1	1	0	1	0	0	6	2	1	1	1	1	0	1	0	0	0	1	0	0	0	0	0	0	0	0	0	0	0	0	0	0	0	0	0	0	0
2	838	30	1	14	2	33	50	300	0	0	1	2	0	0	0	0	0	0	3	3	1	2	0	2	0	1	0	2	0	1	0	1	0	2	0	3	0	2	0	3	0	2	0	2	0	0	0	0	0
1	839	33	1	18	2	36	50	300	0	0	2	0	0	0	0	0	0	0	2	4	1	4	1	3	1	2	1	3	1	3	1	1	1	4	1	4	1	3	1	3	1	2	1	0	1	0	1	3	1
2	840	32	1	14	2	33		900	1	1	3	3	3	0	1	2	2	3	19	4	1	4	1	2	1	2	1	4	1	4	1	4	1	4	1	4	1	4	1	3	0	3	1	3	1	1	0	0	0
1	841	37	3	12	2	45	50	500	0	0	1	1	1	1	0	0	0	0	4	3	0	2	0	0	0	0	0	0	0	1	0	2	0	0	0	0	0	0	0	2	0	0	0	2	0	1	0	0	0
1	842	36	1	16	1	33	500	900	0	0	0	0	0	0	0	0	0	0	0	3	1	3	1	1	0	2	1	0	0	1	1	1	1	2	1	2	1	0	0	3	1	3	0	0	0	0	0	0	0
2	843	28	2	12	2	27	150	300	0	0	2	2	0	0	0	1	1	1	7	4	1	3	1	2	1	2	0	3	1	3	1	3	1	4	1	4	1	2	1	2	0	1	0	1	0	0	0	2	1
2	844	33	1	14	2	40	150	300	0	0	0	0	1	0	0	0	0	0	1	1	1	1	1	0	0	0	0	0	0	0	0	0	0	0	0	1	1	0	0	1	1	0	0	0	0	0	0	0	0
1	845	29	1	18	2	27	300	500	0	0	2	1	1	2	0	2	2	2	12	3	1	1	1	1	1	0	0	1	1	1	1	1	1	2	1	3	1	2	0	2	1	0	0	0	0	0	0	0	0
1	846	40	1	12	3	35	50	500	0	0	0	0	0	1	0	0	0	0	1	1	0	2	0	0	0	0	0	1	0	1	0	0	0	0	0	1	0	0	0	1	0	1	0	0	0	0	0	0	0
0	847	29	1	14	2	33	50	500	0	1	3	2	1	0	0	1	1	0	9	1	1	1	1	1	1	0	1	0	1	1	1	3	1	1	1	1	1	0	1	2	1	0	1	0	1	0	1	0	1
1	848	34	1	16	2	34	300	500	0	0	0	0	0	0	0	0	0	0	0	3	0	2	0	1	0	2	0	2	0	2	0	4	0	1	0	3	0	3	0	1	0	2	0	2	0	0	0	0	0
1	849	38	1	14	1	39	300	700	0	0	0	0	0	1	0	0	0	0	1	1	0	1	0	0	0	0	0	1	0	1	0	4	0	1	0	1	0	1	0	0	0	0	0	2	0	1	0	0	0
1	850	32	1	14	1	43	500	900	0	0	0	0	0	1	0	0	0	0	1	4	1	4	1	4	1	0	1	3	1	2	1	3	1	2	1	4	1	2	1	2	1	1	1	2	1	2	1	0	1
2	852	19	1	16	2	28	300	700	0	1	3	3	3	3	1	3	2	2	21	3	1	4	1	3	1	4	1	3	1	3	1	4	1	4	1	4	1	2	1	3	1	2	1	4	1	0	1	4	1
1	854	31	1	14	1	23			0	0	1	2	2	0	0	0	0	0	5	0	0	0	0	0	0	0	0	1	0	1	0	2	0	0	0	0	0	0	0	1	0	0	0	1	0	1	0	1	0
1	855	31	2	12	1	29			0	0	2	0	0	1	0	1	0	0	4	1	0	1	0	1	0	0	0	1	0	1	0	2	0	2	0	2	0	2	0	2	0	1	0	0	0	0	0	2	0
1	856	21	1	9	1	44			1	1	2	2	2	1	3	3	1	3	19	1	0	2	0	1	0	1	0	0	0	1	0	0	0	0	0	0	0	0	0	0	0	0	0	3		1	0	0	0
1	857	31	3	16	2	36		500	0	0	1	2	2	2	1	1	0	0	9	4	1	4		4	0	4	0	4	0	4	0	4	0	4	0	4	0	4	0	4	0	4	0	4	0	2	0	3	1
2	858	31	1	16	1	36	500	900	0	0	0	2	2	0	1	1	0	0	6	2	0	2	0	1	0	1	0	1	0	1	0	1	0	1	1	1	0	0	0	2	0	0	0	0	0	0	0	2	0
0	859	38	1	16	2	41			0	0	0	0	0	1	0	0	0	0	1	3	0	2	0	0	0	2	0	4	0	4	0	4	0	0	0	0	0	0	0	3	0	2	0	2	0	1	0	0	0
1	860	28	1	16	2	35			0	1	1	2	0	2	0	1	1	0	8	0	0	2	0	0	0	0	0	0	0	1	0	1	0	0	0	0	0	0	0	1	0	1	0	1	0	0	0	0	0
1	861	29	1	14	1	32	300	900	0	0	0	1	0	0	0	0	0	0	1	4	1	4	1	0	1	0	1	3	1	4	1	0	1	0	1	4	1	3	1	1	1	0	1	0	1	0	1	1	1
2	862	37	1	14	1	39			0	0	2	2	0	1	0	0	0	0	5	3	1	3	1	0	0	2	1	3	1	3	1	4	1	3	1	3	1	0	0	3	1	2	1	2	0	1	0	0	0
1	863	35	1	16	2	32	300	700	0	0	1	0	0	1	0	0	0	0	2	3	1	3	1	2	0	4	0	2	0	3	1	2	1	3	1	3	1	1	1	4	0	2	0	3	0	2	0	0	1
0	864	40	1	16	2	42			1	0	0	0	0	0	0	0	0	0	1	1	0	2	0	0	0	1	0	1	0	3	0	0	0	0	0	3	0	1	0	2	0	1	0	3	0	1	0	0	0
0	866	32	1	12	1	42			0	0	0	0	0	0	0	0	0	0	0	1	0	0	0	0	0	0	0	0	0	0	0	0	0	0	0	0	0	0	0	0	0	0	0	0	0	0	0	0	0
2	867	34	1	16	3	37			0	0	1	0	1	1	0	0	0	0	3	3	0	3	0	1	0	0	0	2	0	2	0	2	0	2	0	2		1	0	2	0	2	0	2	0	0	0	0	0
2	868	31	1	16	1	33			0	0	1	1	1	0	0	0	0	0	3	0	0	0	0	0	0	0	0	0	0	0	0	0	0	0	0	0	0	0	0	0	0	0	0	0	0	0	0	0	0
1	869	33	2	16	2	34			1	1	2	2	2	0	1	2	2	1	14	3	0	3	0	1	0	0	0	3	0	3	0	1	0	2	0	3		2	0	2	0	0	0	3	0	2	0	0	0
1	871	35	1	16	1	31			0	0	0	1	1	0	0	0	0	0	2	1	0	1	0	1	0	0	0	0	0	1	0	0	0	1	0	1	0	0	0	1	0	1	0	0	0	0	0	0	0
0	873	30	1	16	2	28			0	0	0	0	0	0	0	0	0	0	0	1	0	2	0	1	0	0	0	3	0	2	0	4	0	3	0	3		2	0	3	0	0	0	1	0	0	0	0	0
2	874	30		14	1	28			0	0	1	1	0	1	0	0	0	0	3	2	0	4	0	0	0	1	0	1	0	1	0	3	0	2	0	2	0	0	0	2	0	1	0	0	0	1	0	1	0
1	875	38	3	14	1	34			0	0	0	0	0	0	0	0	0	0	0	2	0	2	0	0	0	0	0	1	0	1	0	1	0	1	0	1	0	0	0	1	0	1	0	1	0	1	0	0	0
2	876	31	1	13	3	37			0	0	0	2	1	0	0	0	0	0	3	4	1	2	1	0	1	1	1	1	1	2	1	4	1	0	1	0	0	2	1	1	1	0	1	3	1	3	1	0	1
2	877	39	1	14	1	44			0	0	1	0	0	0	0	0	0	0	1	4	1	3	0	4	1	0	0	3	1	3	1	3	1	1	1	1	0	0	0	2	1	1	0	3	1	3	1	0	1
2	878	33	1	17	1	38			0	0	1	0	0	0	0	0	0	0	1	2	1	2	1	0	0	1	1	1	1	1	1	2	1	0	0	2	1	0	0	3		0	0	2	1	1	1	0	0
2	879	37	1	14	2	37			0	0	2	2	2	1	1	1	1	0	10	4	1	4	1	3	1	4	1	3	1	3	0	3	1	2	1	3	1	2	1	4	1	2	1	2	1	1	0	2	1
1	880	34	1	16	1	36			0	1	1	2	2	2	1	1	1	0	11	3	1	4	1	1	1	0	0	2	1	3	1	2	1	3	1	3	1	4	1	3	1	3	1	0	0	0	0	0	0
2	881	31	1	15	1	37			0	0	0	0	0	0	1	1	1	0	3	3	1	3	1	3	1	2	1	1	1	2	1	2	1	1	1	1	1	3	0	2	1	1	1	4	1	4	1	0	1
1	883	40	1	14	1	39			0	0	0	0	0	0	0	0	0	0	0	1	0	1	0	0	0	0	0	0	0	1	0	1	0	0	0	0	0	0	0	1	0	1	0	1	0	0	0	0	0
2	884	25	1	14	1	38			0	0	0	0	0	0	0	1	1	0	2	3	1	3	0	0	0	1	0	2	0	1	0	3	1	0	0	0	0	0	0	3	0	0	0	2	0	1	0	0	0
2	885	26	1	16	1	42			0	0	0	1	0	1	0	0	0	0	2	0	0	0	0	0	0	0	0	0	0	0	0	0	0	0	0	0	0	0	0	0	0	0	0	0	0	0	0	0	0
2	886	31	1	14	1	33			0	0	2	2	2	1	0	2	0	0	9	4	1	4	1	4	0	4	1	4	1	4	1	4	1	4	1	4	1	3	1	4	1	4	1	2	0	0	1	3	0
1	887	26	1	13	1	31			0	0	0	0	0	1	0	0	0	0	1	2	0	1	0	0	0	0	0	0	0	0	0	0	0	0	0	0	0	1	0	0	0	1	0	0	0	0	0	0	0
1	888	26	1	16	2	26			0	0	2	1	1	1	0	0	0	0	5	2	1	1	0	0	0	1	0	3	0	3	0	4	1	3	1	1	1	2	0	2	0	1	0	1	0	1	0	1	0
2	889	34	2	10	3	35			0	0	0	0	0	1	0	0	0	0	1	1	0	2	0	0	0	0	0	1	0	1	0	0	0	1	0	1	0	0	0	1	0	0	0	2	0	1	0	0	0
2	890	35	1	14	1	36			0	0	1	1	1	0	0	0	0	0	3	3	1	4	1	0	0	0	1	4	1	4	1	0	1	4	1	4	1	3	1	4	1	4	1	4	1	3	1	0	1
2	892	29		16	3	34			1	0	0	2	0	0	0	1	0	0	4	4	1	4	1	1	0	0	0	1	1	1	1	3	1	1	0	1	0	0	0	2	0	1	0	3	1	2	1	0	0
1	893		1	14	1	33	150	700	0	0	2	2	1	0	1	1	0	1	8	1	0	1	0	1	0	1	0	2	1	1	0	2	0	1	0	1	0	0	0	1	0	1	0	1	0	1	0	0	0
1	894	31	1	16		35			0	0	0	2	0	1	0	0	0	0	3	2	0	2	0	2	0	2	0	2	0	2	1	1	0	2	1	3	1	1	1	3	1	3	1	1	0	0	0	0	0
2	895	32	1	14	1	35			0	0	2	2	2	1	0	1	0	1	9	4	1	4	1	2	1	4	1	4	1	4	1	4	1	4	1	4	1	4	1	4	1	4	1	3	1	2	1	0	1
1	896	30	1	16	1	25			0	0	2	0	1	0	1	2	0	0	6	4	1	2	1	1	1	0	0	2	1	2	1	1	1	2	1	4	1	2	0	1	1	0	0	1	0	0	0	0	0
0	897	34	1	15	2	36			0	0	0	0	0	0	0	0	0	0	0	3	0	1	0	0	0	1	0	1	0	3	0	4	0	2	0	1	0	0	0	2	0	0	0	0	0	0	0	0	0
2	898	37	1	16	1	27			0	0	1	0	1	1	0	0	0	0	3	4	1	3	1	1	1	2	1	3	1	4	1	4	1	4	1	4	1	2	1	4	1	2	1	0	0	0	0	0	0
2	899	34	1	14	2	32			0	0	2	2	1	1	1	0	0	0	7	1	0	2	0	1	1	1	1	2	0	1	0	4	1	0	0	3	1	1	0	3	1	1	1	2	1	2	0	0	0
1	901	27	1	16	1	32			0	1	3	2	1	0	2	2	1	0	12	1	0	2	0	1	0	2	0	1	0	1	0	3	0	1	0	1	0	2	0	1	0	1	0	2	0	2	0	0	0
2	902	37	2	16	2	37			0	0	0	2	1	2	0	1	0	0	6	3	0	4	0	0	0	0	0	2	0	3	0	4	0	2	0	3	0	0	0	2	0	1	0	1	0	2	0	0	0
0	903	31	1	14	2	33			0	0	0	2	0	3	0	0	0	0	5	1	0	3	0	1	0	2	0	1	0	1	0	0	0	0	0	0	0	0	0	2	0	2	0	1	0	0	0	0	0
1	904	36	1	16	1	51			0	0	1	1	0	0	0	1	1	0	4	4	0	2	0	0	0	0	0	1	0	1	0	2	0	2	0	3	0	1	0	1	0	1	0	1	0	1	0	0	0
2	905	37	1	14	1	44			0	0	2	2	2	1	0	1	1	1	10	4	1	4	1	0	0	3	1	2	1	3	1	4	1	4	1	4	1	2	1	4	1	3	1	2	1	3	1	0	1
0	906	31	3	9	1	27			0	0	2	2	1	1	0	1	0	0	7	3	1	4	1	2	1	0	1	3	1	3	1	4	1	4	1	3	1	3	1	1	1	0	1	0	1	3	1	0	1
2	907	34	1	18	1	32			1	1	2	2	0	0	1	1	0	1	9	4	1	4	1	3	0	3	1	4	1	4	1	2	0	4	1	4	1	2	0	4	1	4	1	3	0	2	0	2	0
2	908	32	2	14	1	36			0	0	1	0	0	1	0	0	0	0	2	4	0	3	0	0	0	0	0	0	0	1	0	3	0	1	0	3	0	3	0	2	0	1	0	1	0	1	0	0	0
1	909	34	1	14	2	39			0	0	0	0	0	0	1	1	1	0	3	1	1	2		0	1	0	1	0	1	0	1	1	1	0	1	0	1	0	1	0	1	0	1	0	1	0	1	0	1
0	910	33	1	16	1	34			0	0	1	1	1	1	0	1	0	0	5	3	0	2	0	1	0	1	0	3	0	3	0	3	0	1	0	2	0	1	0	4	0	2	0	1	0	1	0	0	0
2	911	37	1	16	3	41			0	0	0	1	1	0	0	0	0	0	2	3	1	2	1	0	1	1	1	1	1	3	1	3	1	2	1	3	1	0	0	1	1	1	1	1	1	0	0	0	0
0	912	27	1	14	1	29			1	0	0	3	3	0	0	2	1	0	10	3	1	2	1	3	0	0	0	3	0	3	0	3	1	3	1	1	1	2	0	2	0	1	0	4	0	2	0	0	0
2	913	39	1	18	2	55			0	0	0	0	0	0	0	0	0	0	0	2	0	3	0	0	0	0	0	1	0	1	0	2	0	2	0	1	0	2	0	2	0	2	0	2	0	2	0	3	0
2	914	29		16	1	40			0	1	2	3	3	1	1	2	2	2	17	4	1	4	1	0	1	3	1	4	1	4	1	0	1	4	1	4	1	3	1	4	1	3	1	0	1	0	1	4	1
0	915	30	1	18	2	30			0	0	0	1	0	0	0	0	0	0	1	4	1	4	1	3	1	2	1	3	1	3	1	0	1	2	1	2	1	1	1	2	1	2	1	0	1	0	1	0	1
1	916	28	1	14	1	29			0	0	1	1	0	0	0	0	0	0	2	0	0	1	0	1	0	2	0	0	0	1	0	4	0	1	0	3	0	0	0	1	0	0	0	0	0	0	0	0	0
2	917	30	1	16	2	35			0	0	2	2	2	0	2	2	1	2	13	3	0	3	0	2	0	1	0	2	0	1	0	3	0	2	0	2	0	2	0	3	0	1	0	2	0	2	0	0	0
0	918	32	1	16	2	36			0	0	0	1	0	0	0	0	0	0	1	1	0	1	0	0	0	0	0	0	0	1	0	0	0	1	0	0	0	0	0	1	0	0	0	0	0	0	0	0	0
0	919	29	1	16	1	38			0	0	2	3	2	0	2	1	0	0	10	3	1	4	1	1	1	2	1	1	1	1	1	0	0	1	1	3	1	2	1	2	0	0	0	0	0	0	0	0	0
0	920	29	1	12	3	28			0	0	0	1	2	0	0	0	0	0	3	3	1	2	1	1	1	0	1	3	1	2	1	3	1	3	1	3	1	2	0	1	1	1	1	2	1	0	1	0	1
2	921	40	2	14	1	46			0	0	0	0	0	0	0	0	0	0	0	0	0	0	0	0	0	0	0	0	0	0	0	1	0	0	0	0	0	0	0	0	0	0	0	0	0	0	0	0	0
2	922	29	1	11	1	34			0	1	2	2	1	1	1	1	1	0	10	4	1	4	1	0	1	0	1	2	1	3	1	2	1	1	1	1	1	3	1	1	1	0	1	2	1	3	1	0	1
0	923	25	1	16	2	25			0	1	0	2	0	0	0	0	0	0	3	3	0	2	0	1	0	0	0	2	0	3	0	2	0	1	0	1	0	0	0	2	0	1	0	1	0	1	0	0	0
0	924	32	1	14	3	30			0	0	1	0	0	1	0	0	0	0	2	2		1	0	0	0	0	0	0	0	0	0	1	0	0	0	0	0	0	0	0	0	0	0	1	0	0	0	0	0
2	925	29	1	16	1	29			0	0	3	1	1	1	0	1	0	1	8	4	1	2		1	1	1	1	3	1	3	1	1	1	3	1	3	1	4	1	1	1	1	1	2	1	2	1	0	1
1	927	32	2	16	2	33			0	0	0	0	0	0	0	0	0	0	0	4	1	4	1	1	1	0	1	1	1	3	1	4	1	4	1	4	1	2	1	1	1	3	1	0	1	0	1	3	1
2	928	36	2	12	1	48			0	0	3	0	0	1	0	0	0	1	5	3	1	3	1	1	1	2	1	1	1	1	1	0	0	2	1	3	1	1	1	1	1	1	1	1	1	2	1	0	0
2	929	37	1	14	1	42			0	1	3	3	2	1	0	0	0	0	10	4	1	4	1	1	0	4	0	4	1	3	0	4	1	4	1	4	0	3	0	3	0	4	0	2	0	1	0	0	0
2	930	27	1	14	2	27			0	0	0	0	0	0	0	0	0	0	0	4	1	1	1	1	1	0	0	3	1	3	1	0	0	3	1	4	1	4	1	0	0	0	0	0	0	0	0	0	0
2	931	29	1	17	2	36			0	0	1	1	0	1	0	0	0	0	3	1	0	1	0	0	0	2	0	1	0	1	0	4	0	0	0	0	0	0	0	1	0	0	0	1	0	0	0	0	0
2	932	35	1	16		41			0	0	0	0	0	0	0	0	0	0	0	1	0	2	0	0	0	0	0	1	0	1	0	2	0	2	0	1	0	0	0	1	0	0	0	1	0	1	0	0	0
0	933	36	1	14	3	39			0	0	3	2	0	1	0	1	0	0	7	2	0	3	0	1	0	0	0	2	0	1	0	0	0	1	0	1	0	2	0	4	0	3	0	0	0	2	1	1	1
2	934	29	1	16	1	31			0	0	2	0	0	1	0	0	0	0	3	2	1	2	0	0	0	0	0	2	1	2	1	0	0	2	1	1	1	0	0	1	0	1	1	0	0	0	0	0	0
2	935	35	2	17	1	37			1	3	3	3	3	1	2	3	3	3	25	4	1	4	1	0	1	2	0	3	1	3	1	4	1	4	1	4	1	3	1	1	1	0	1	1	1	0	1	0	1
0	936	35	1	16	2	36			0	0	2	2	2	2	1	1	0	0	10	4	0	4	0	4	0	0	1	2	0	3	0	1	0	2	0	3	0	2	0	3	0	1	0	0	1	0	1	3	0
2	937	36	1	14	3	33			0	0	1	0	0	0	0	0	0	0	1	0	0	0	0	0	0	0	0	0	0	0	0	1	0	0	0	0	0	0	0	0	0	0	0	0	0	0	0	0	0
2	938	29	1	16	2	28			0	0	2	1	1	1	0	1	0	0	6	1	0	2		1	0	0	0	1	0	1	0	2	0	1	0	1	0	2	0	2	0	0	0	2	0	3	0	1	0
1	939	29	1	16	2	30			0	0	2	2	2	1	0	1	0	0	8	4	0	2	0	1	0	1	0	3	0	3	0	4	0	3	0	3	0	0	0	3	0	2	0	2	0	1	0	0	0
2	940	30	1	16	1	33			0	0	2	3	3	2	0	3	2	1	16	4	1	4	1	3	1	4	1	4	1	4	1	2	1	3	1	4	1	4	1	4	1	4	1	3	1	0	1	3	1
1	941	29	1	16	2	29			0	0	0	0	0	0	0	0	0	0	0	4	0	3	0	1	0	2	0	2	0	3	0	4	0	1	0	0	0	0	0	1	0	1	0	3	0	0	0	0	0
1	942	35	4	16	1	35			0	0	2	1	0	1	1	1	1	0	7	1	0	3	0	0	0	0	0	1	0	1	0	2	0	0	0	1	0	0	0	2	0	2	0	0	0	0	0	0	0
2	943	32	1	16	1	42			1	1	2	2	0	0	0	1	1	2	10	4	1	4	1	0	1	1	1	1	1	1	1	2	1	0	1	1	1	2	1	1	1	2	1	2	1	3	1	0	1
0	944	38	1	14	1	46			0	0	3	2	2	2	1	2	1	0	13	2	0	1	0	0	0	0	0	0	0	1	0	4	1	2	0	3	0	2	0	1	0	0	0	0	0	0	0	0	0
2	945	33	1	16	2	33			0	0	2	1	0	2	1	1	1	2	10	3	1	2	1	1	1	2	1	1	1	3	1	2	1	3	1	3	1	2	1	3	1	2	1	1	1	2	1	4	1
2	946	31	1	22.5	3	29			0	0	1	1	0	1	0	1	0	1	5	3	1	2	1	1	1	0	0	3	1	3	1	1	1	3	1	4	1	2	1	2	1	2	1	1	1	0	0	1	1
1	947	26	1	14	3	31			0	0	1	2	1	1	0	2	0	0	7	4	1	3	1	1	1	2	1	3	1	3	1	4	1	3	1	4	1	2	1	2	0	2	1	4	1	2	1	0	1
1	948	36	2	16	1	36			0	0	2	3	2	1	0	1	0	0	9	1	0	2	0	1	0	2	0	1	0	1	0	1	0	1	0	2	0	2	0	2	0	3	0	1	0	1	0	0	0
2	949	32	1	16	2	30			0	0	0	1	0	0	0	0	0	0	1	3	0	2	1	1	0	0	0	1	1	1	1	3	1	2	1	1	0	0	0	1	0	1	0	1	0	1	0	0	0
0	950	40	1	16	3	38			0	0	1	1	1	1	0	0	0	0	4	4	0	3	0			0	0	2	0	3	0	2	0	2	0	0	0	0	0	3	0	2	0	3	0	1	0	0	0
0	951	39	1	16	1	40			0	0	1	0	0	0	0	0	0	0	1	1	1	2	1	1	1	0	0	0	0	1	1	0	0	1	1	0	0	0	0	1	1	1	1	1	1	0	1	0	1
2	952	27	1	11	1	32			0	0	0	0	1	0	0	0	0	0	1	2	1	1	1	0	0	1	1	2	1	1	1	4	1	3	1	4	1	2	1	1	1	0	0	0	0	1	1	0	0
2	953	32	2	16	1	32			0	0	2	0	0	0	0	0	0	0	2	3	1	2	1	1	1	0	1	2	1	2	1	4		2	1	1	1	2	1	1	1	1	1	0	1	1	1	0	1
1	954	32	2	16	1	34			0	1	1	1	1	2	1	1	0	1	9	4	1	2	0	1	0	0	1	3	1	3	1	4	1	2		3	1	2	1	3	1	2	1	2	1	2	1	0	1
2	955	24	1	16	1	29			0	0	0	1	1	2	1	2	1	1	9	3	1	2	1	2	1	0	0	3	1	3	1	1	0	3	1	4	0	3	0	2	0	1	0	1	0	0	0	0	0
2	956	19	1	13	1	32			0	0	2	0	0	0	0	0	0	0	2	2	0	2	0	1	0	1	0	1	0	1	0	1	0	2	0	3	0	0	0	1	0	3	0	1	0	0	0	0	0
0	957	42	1	16	2	39			0	0	3	2	0	1	0	0	0	0	6	4	1	4	1	1	0	2	0	2	1	1	1	0	1	4	1	4	1	0	1	2	1	0	1	0	1	0	1	0	1
1	958	36	2	14	1	30			0	0	1	0	1	1	1	0	0	0	4	3	1	4	1	2	1	2	1	3	1	3	1	3	1	4	1	3	1	2	1	3	1	3	1	1	0	1	0	1	0
2	959	36	2	16	1	37			0	0	0	0	0	1	1	0	0	0	2	2	0	1	0	1	0	0	0	2	0	1	0	4	0	1	0	3	0	2	0	1	0	1	0	0	0	0	0	0	0
2	960	34	1	17	1	33			0	0	2	2	0	0	0	0	0	0	4	2	0	2	0	1	0	0	0	1	0	1	0	0	0	1	0	0	0	0	0	1	0	0	0	0	0	0	0	0	0
2	961	34	1	18	2	39			1	2	2	3	2	2	2	3	2	2	21	4	1	3	1	1	1	4	1	2	1	3	1	0	1	4	1	4	1	4	1	4	1	4	1	0	1	0	1	4	1
0	962	39	1	18	1	40			0	0	0	2	2	2	0	0	0	0	6	1	0	2	0	1	0	0	0	1	0	1	0	2	0	1	0	1	0	0	0	1	0	1	0	1	0	1	0	0	0
1	963	30	1	19	2	29			0	0	1	1	0	1	1	1	1	0	6	4	1	3	0	1	1	1	0	2	1	2	1	3	1	1	1	1	0	0	0	1	0	1	0	1	0	0	0	0	0
2	964	30	1	10	3	28			0	1	2	0	1	1	0	3	0	0	8	4		4						4				4		4		4		3		4		4		4		2
2	965	28	1	16	2	31			0	0	2	2	0	0	0	1	1	0	6	3	0	3	0	0	0	2	1	2	1	2	0	2	0	3	0	3	0	0	0	3	0	2	1	2	1	1	0	0	0
2	966	38	1	16	2	38			0	0	1	0	0	0	0	1	0	0	2	1	0	0	0	1	0	0	0	0	0	0	0	0	0	0	0	1	0	0	0	0	0	0	0	0	0	0	0	0	0
0	967	36	1	14	1	47			0	0	1	0	0	0	0	0	0	0	1	4	0	4	0	0	0	2	0	2	0	2	0	3	0	1	0	1	0	0	0	2	0	3	0	3	0	1	0	0	0
0	968	39	1	16	1	49			1	1	3	3	3	1	1	3	3	3	22	3	1	2	1	3	1	2	1	3	1	3	1	2	1	0	1	0	1	0	1	0	1	0	1	3	1	2	1	0	1
0	969	29	1	16	2	32			0	0	0	1	1	0	0	0	0	0	2	2	1	2	1	1	0	0	0	2	0	2	0	4	0	2	1	2	1	0	0	2	0	1	0	2	0	0	0	0	0
2	970	42	2	16	1	43			1	0	3	2	2	2	1	2	0	0	13	3	1	4	1	2	1	2	1	3	1	3	1	4	1	4	1	4	1	2		4	1	4	1	2		1	0	0	1
2	971	34	1	14	1	32			0	0	1	1	1	0	0	1	0	0	4	4	1	4	1	0	1	4	1	4	1	4	1	4	1	4	1	3	1	2	1	3	1	3	1	4	1	3	1	0	1
0	972	28	1	16	1	31			0	0	0	2	0	1	0	0	0	0	3	2	1	3	1	1	1	0	1	2	1	1	1	4	1	2	1	3	1	2	1	2	1	1	1	0	1	1	1	0	1
0	973	24	1	15	1	26			0	0	2	2	2	3	1	2	1	2	15	4	1	4	1	4	1	4	1	4	1	4	1	4	1	4	1	4	1	4	1	4	1	4	1	4	0	1	0	3	0
0	974	37	1	18	3	38			0	0	0	0	0	0	0	0	0	0	0	3	1	2	0	0	0	0	0	2	0	1	1	0	0	1	1	1	1	1	0	1	1	1	1	1	0	0	0	0	0
0	975	35	1	14	1	38			0	0	2	2	2	3	1	1	0	0	11	4	1	4	1	2	1	0	1	1	1	2	1	0	1	2	1	1	1	3	1	2	1	0	1	0	1	0	1	3	1
1	976	29	1	18	2	28			0	0	0	1	0	0	0	0	0	0	1	2	1	2	1	0	1	1	1	1	1	1	1	0	1	0	1	0	1	2	1	0	1	0	1	0	1	0	1	0	1
0	977	35	1	15	2	37			0	0	3	1	1	1	0	1	0	0	7	4	1	4	1	3	1	4	1	4	1	4	1	2	1	4	1	4	1	3	1	3	1	4	1	4	1	2	1	0	1
2	978	27	1	16	1	36			0	0	2	0	0	0	0	0	0	0	2	2	1	1	0	1	0	0	1	1	0	1	0	1	0	1	0	0	1	0	1	1	0	0	0	0	1	0	1	0	1
2	979	36	1	12	1	43			0	0	0	2	0	0	0	1	0	0	3	4	1	4	1	1	1	4	1	4	1	4	1	4	1	4	1	4	1	4	1	4	1	3	1	4	1	4	1	0	1
0	980	35	1	16	1	36			0	0	0	1	0	0	1	1	0	0	3	2	0	2	0	1	0	2	0	0	0	1	0	0	0	1	0	0	0	0	0	1	0	1	0	1	0	0	0	0	0
2	982	29	1	16	2	29			0	0	3	3	1	2	0	1	0	2	12	4	1	4	1	1	0	1	0	2	0	3	0	2	0	3	1	3	0	2	0	3	0	1	0	1	0	0	0	3	0
0	983	33	1	16	2	29			0	0	2	2	1	0	0	0	0	0	5	1	1	1	1	1	0	2	0	1	1	1	1	2	1	1	1	3	1	0	1	1	0	0	1	0	1	0	1	0	1
2	984	33	1	18	2	34			0	0	0	0	0	0	0	0	0	0	0	3	0	2	0	1	0	0	0	2	0	3	0	3	0	2	0	1	0	2	0	3	0	0	0	1	0	1	0	0	0
2	985	30	1	12	3	29			0	0	2	1	0	0	0	0	0	0	3	1	0	1	0	1	0	1	0	1	0	1	0	1	0	1	0	1	0	0	0	1	0	1	0	0	0	0	0	0	0
2	986	41	1	12	2	39			0	0	2	1	1	1	0	1	1	1	8	2	1	3	1	0	0	2	0	0	0	3	1	3	1	4	1	3	1	0	0	2	0	3	0	2	0	0	0	0	0
2	987	31	1	15	3	38			0	0	2	3	3	2	0	2	1	1	14	2	0	2	0	1	0	3	0	1	0	1	0	2	0	2	0	3	0	0	0	1	0	1	0	1	0	0	0	0	0
2	988	29	1	12	1	33			1	0	2	3	3	1	1	2	1	0	14	4	1	3	1	4	1	4	1	3	1	3	1	4	1	4	1	4	1	3	1	3	1	3	1	3	1	3	1	0	1
0	989	39	1	14	2	43			0	0	0	2	2	2	1	0	0	0	7	1	0	1	0	1	0	2	0	1	0	1	0	0	0	1	0	0	0	0	0	1	0	1	0	0	0	0	0	0	0
1	990	31	1	16	2	40			0	0	1	1	0	0	0	0	0	0	2	1	1	1	1	0	0	0	0	2	0	2	1	2	1	1	0	0	0	0	0	1	0	0	0	1	0	1	0	0	0
0	991	39	1	16	1	35			0	0	1	1	0	0	0	0	0	0	2	3	1	2	0	1	0	2	1	3	1	3	1	3	1	2	1	3	1	1	1	3	1	0	1	0	1	1	1	0	1
0	992	39	1	12	1	52			0	0	0	0	0	0	0	0	0	0	0	4	0	2	0	1	0	0	0	2	0	2	0	1	0	2	0	3	0	2	0	2	0	2	0	0	0	0	0	1	0
1	993	32	1	16	2	33			0	0	1	1	1	2	0	1	0	0	6	1	0	2	0	1	0	0	0	1	0	1	0	3	0	1	0	3	0	0	0	1	0	1	0	1	0	1	0	0	0
0	994	33	1	16	1	39			1	1	3	3	1	0	1	2	2	2	16	4	1	3	1	0	1	4	1	2	1	3	1	2	1	2	1	2	1	3	1	2	1	2	1	0	1	2	1	0	1
0	995	25	1	9	1	26			0	0	0	0	0	0	0	0	0	0	0	2	0	2	0	1	0	0	0	0	0	0	0	1	0	0	0	0	0	2	0	1	0	0	0	2	0	3	0	0	0
1	996	30	1	16	1	40			0	0	0	2	2	3	0	1	0	0	8	4	1	4	1	2	1	2	1	1	1	3	1	4	1	1	0	4	1	0	1	3	0	0	0	0	0	0	1	2	1
1	997	38	2	16	3	36			0	0	0	0	0	3	1	0	0	0	4	4	1	4	1	0	0	2	1	1	1	3	1	3	1	3	1	3	1	2	1	3	1	3	1	1	1	0	0	1	1
2	998	31	2	16	1	32			3	3	3	3	3	0	0	3	0	0	18	3	0	2	0	1	0	0	0	1	0	1	0	0	0	1	0	2	0	0	0	0	0	1	0	0	0	0	0	0	0
2	999	39	1	15	3	47			0	0	2	1	1	0	0	1	1	1	7	4	1	3	1	1	1	0	0	3	1	3	1	3	1	3	0	1	0	2	0	3	0	2	0	3	1	3	1	0	1
2	1000	28	1	14	1	36	150	300	1	0	3	2	1	1	1	1	0	0	10	4	1	4	1	2	1	4	1	4	1	4	1	4	1	4	1	4	1	3	1	4	1	4	1	4	1	4	1	4	1
2	1001	32	2	18	1	31	50	500	0	0	0	1	0	0	0	0	0	0	1	3	1	2	1	1	1	0	0	3	1	3	1	2	1	2	1	0	0	0	0	0	0	0	0	1	1	3	0	0	0
2	1002	27	1	16	2	29	300	300	0	0	0	3	2	2	1	2	0	1	11	1	0	4	0	1	0	2	0	4	0	3	0	4	0	4	0	4	0	3	0	4	0	4	0	3	0	1	0	0	0
0	1003	37	1	18	1	40			0	0	2	2	1	0	0	0	0	0	5	3	0	4	0	1	0	2	0	3	0	3	0	4	0	2	0	3	0	0	0	3	0	3	0	1	0	0	0	0	0
2	1004	28	1	16	1	26	50	300	0	0	0	3	3	1	1	2	1	0	11	3	1	2	0	0	0	0	0	4	0	4	0	4	0	4	1	3	1	1	0	4	0	3	0	4	0	1	0	0	0
2	1005	33	1	16	2	31			0	0	0	0	0	0	0	0	0	0	0	1	0	1	0	1	0	0	0	1	0	1	0	2	0	1	0	0	0	0	0	1	0	0	0	1	0	0	0	0	0
2	1006	33	1	16	1	40	50	900	0	0	1	1	1	1	0	0	0	0	4	2	1	4	1	0	1	0	1	0	1	1	1	0	1	2	1	2	1	0	1	2	0	1	0	1	0	0	0	1	1
2	1007	34	1	16	2	34			0	0	3	3	2	2	1	2	1	0	14	4	1	4	1	0	1	2	1	3	1	4	1	4	1	4	1	4	1	1	1	4	1	2	1	4	1	3	1	0	1
2	1008	39	1	14	2	41	300	900	0	0	1	2	2	0	0	0	0	0	5	1	0	1	0	0	0	0	0	0	0	0	0	2	0	0	0	0	0	0	0	1	0	0	0	1	0	1	0	0	0
1	1009	31	1	10	3	43	150	500	0	0	0	0	0	1	0	0	0	0	1	1	0	1	0	1	0	0	0	1	0	1	0	2	0	1	0	1	0	0	0	1	0	0	0	1	0	0	0	0	0
2	1010	41	1	14	1	42	50	700	0	0	1	1	1	1	0	0	0	0	4	3	1	4	1	0	0	4	0	3	1	3	1	2	1	4	1	3	1	4	1	3	1	3	1	3	1	4	1	4	1
2	1011	36	1	15	2	39	300	500	0	1	2	3	2	0	0	1	0	0	9	3	1	3	1	1	1	4	1	3	1	3	1	4	1	2	1	3	1	2	0	4	1	3	1	1	1	3	1	0	0
2	1012	29	1	12	1	31	500	500	0	0	1	0	0	0	0	0	0	0	1	3	1	4	1	0	1	1	1	2	1	3		4	1	2	0	0	0	2	0	2	1	1	1	1	1	2	1	0	1
1	1013	35	1	16	3	39	150	300	0	0	0	2	0	0	0	1	0	0	3	4	1	4	1	2	0	4	1	3	1	3	1	3	1	4	1	4	1	3	0	4	1	3	1	4	0	2	1	0	1
2	1014	34	2	12	1	40	300	500	0	0	0	1	0	0	0	0	0	0	1	2	0	1	0	0	0	0	0	0	0	0	0	0	0	0	0	0	0	0	0	0	0	0	0	0	0	0	0	0	0
1	1015	32	1	18	3	35	300	900	0	0	0	1	0	1	0	0	0	0	2	4	0	3	0	1	0	0	0	2	0	3	0	4	0	3	0	2	0	0	0	3	0	3	0	2	0	1	0	1	0
2	1016	38	1	12	1	35	50	700	0	1	2	2	1	2	1	2	0	0	11	2	0	2	0	0	1	0	1	2	0	1	0	3	1	1	1	3	1	0	1	2	0	1	0	1	0	0	1	0	1
2	1017	27		13	2	27	300	500	0	0	1	2	1	0	1	0	0	0	5	3	1	3	1	0	0	2	0	3	0	3	1	3	1	1	1	2	0	0	0	2	0	2	0	2	0	2	0	0	0
2	1018	32		16	2	33	500	700	0	0	0	2	0	1	0	0	0	0	3	1	0	1	0	1	0	0	0	1	0	1	0	4	0	1	0	1	0	1	0	1	0	1	0	1	0	0	0	0	0
1	1019	37	2	16	1	41	50	900	0	0	1	0	0	0	0	0	0	0	1	4	1	4	1	0	0	4	1	3	0	3	0	4	0	4	1	4	1	3	0	2	0	1	0	2	0	1	0	0	0
1	1020	41	2	14	1	28	50	500	0	0	3	2	1	1	0	0	0	0	7	4	1	4	1	2	1	4	1	4	1	1	1	4	1	4	1	4	1	3	1	3	1	3	1	4	1	3	1	3	1
2	1022	31	1	15	3	27	50	300	0	0	1	1	0	1	0	0	0	0	3	2		2		0	0	0	0	3		2	0	1	0	2		3		1	0	1	0	0	0	0	0	0	0	0	0
2	1023	36	1	12	1	41	50	700	0	0	2	1	1	0	1	1	0	0	6	3	0	2	1	0	0	1	0	3	1	4	1	4	1	2	0	4	1	2	1	2	0	2	0	2	1	4	1	0	0
2	1024	22	1	10	1	35	50	300	0	0	2	2	2	1	0	1	1	1	10	4	1	4	1	3	1	4	1	3	1	4	1	2	1	4	1	4	1	4	1	4	1	4	1	4	1	3	1	0	0
2	1025	36	1	16	3	37	150	900	0	0	1	3	2	0	1	0	0	0	7	4	1	4	1	0	1	0	1	3	1	4	1	0	1	0	1	3	1	1	1	0	1	0	1	0	1	0	1	0	1
1	1026	34	3	14	3	35	50	300	0	0	0	0	0	0	0	0	0	0	0	1	0	1	0	1	0	0	0	2	0	2	0	3	0	1	0	0	0	0	0	1	0	1	0	1	0	0	0	0	0
2	1028	39	1	14	1	33	50	500	0	0	1	1	1	2	0	2	1	0	8	4	0	4	0	0	0	0	0	3	0	3	0	4	0	0	0	2	0	3	0	3	0	2	0	3	0	0	0	0	0
1	1029	37	1	16	1	37	50	700	0	0	1	1	0	1	0	0	0	0	3	2	1	3	0	1	0	0	0	2	1	3	0	3	0	3	1	1	0	0	0	1	0	0	0	0	0	0	0	0	0
2	1030	36	1	14	2	34	500	900	0	0	1	0	1	0	0	0	0	0	2	3		3		1	0	1	0	4	0	4	0	4	0	3	0	4	0	0	0	3	0	0	0	4	0	2	1	0	0
0	1031	28	1	16	2	47	500	900	0	0	2	1	0	0	0	0	0	0	3	3	1	2	1	0	0	0	0	0	0	1	1	0	0	3	1	3	1	0	0	1	1	2	1	1	1	2	1	1	1
1	1032	23	1	9	1	31	50	100	0	0	1	3	2	0	2	2	1	0	11	3		3		1	0	4		4		4		4		1	0	1	0	3		4		4		3		0	0	0	0
1	1034	29	1	17	2	38	300	700	0	0	2	2	2	2	0	1	0	2	11	4	0	3	0	0	0	1	0	0	0	2	0	2	0	3	0	3	0	3	0	2	0	2	0	1	0	1	0	0	0
2	1035	33	1	12	2	30	150	500	0	0	0	0	0	1	0	0	0	0	1	2	1	2	1	0	0	0	0	0	0	1	0	0	0	1	0	2	1	1	1	1	0	1	0	0	0	0	0	0	0
2	1036	37	1	16		38	150	900	0	0	2	2	0	1	1	1	1	0	8	3	1	4	1	0	0	0	0	3	1	3	1	3	1	3	1	2	1	2	1	3	1	3	1	2	1	1	1	0	0
1	1037	29	1	14	3	38	50	100	0	0	0	2	0	1	0	1	1	0	5	1	0	2	0	1	0	0	0	0	0	0	0	0	0	1	0	1	0	0	0	1	0	0	0	0	0	0	0	0	0
1	1038	36	1	16	3	43	300	500	0	0	0	0	0	0	0	1	0	0	1	1	1	2	1	1	1	0	0	1	1	1	1	0	1	0	1	1	1	1	0	2	1	1	1	0	1	0	1	0	1
2	1039	27	1	16	3	42	50	900	0	0	1	2	1	0	0	0	0	0	4	2	0	2	0	1	0	0	0	1	0	0	1	0	1	1	0	1	0	0	1	1	0	0	1	1	0	0	1	0	1
1	1040	30	1	15	1	28	50	500	0	0	0	0	0	0	1	0	0	0	1	3	1	3	1	0	0	0	0	2	1	2	1	3	1	1	1	1	1	0	0	2	1	1	1	1	1	2	1	0	0
1	1041	27	1	14	1	24	150	300	0	0	0	1	0	0	0	0	1	0	2	4	1	4		0	0	2		4		4		4		4	1	4		2	0	3	1	3	1	2	1	2	0	0	0
1	1042	30	1	12	1	36	300	300	0	0	2	3	2	2	1	3	3	0	16	4	1	4	0	1	0	3	0	3	0	3	0	3	0	3	0	2	0	0	0	3	0	3	0	3	0	3	1	0	0
1	1043	33	1	18	3	33	500	900	0	0	0	0	0	0	0	0	0	0	0	4	1	4	1	0	1	0	1	2	1	2	1	0	1	2	1	4	1	4	1	0	1	0	1	0	1	2	1	0	1
1	1044	33	2	14	1	37	50	700	0	0	2	2	1	3	0	1	1	0	10	3	0	3	0	1	0	2	0	2	0	3	0	3	0	1	0	1	0	1	0	2	0	2	0	3	0	1	0	0	0
2	1045	32	1	16	1	35	50	700	0	0	2	2	2	1	1	1	0	0	9	2		1	0	1	0	2		1	0	1	0	2		1	0	1	0	1	0	2		0	0	0	0	0	0	0	0
1	1046	29	1	14	2	40	300	700	0	0	1	0	0	1	0	0	0	0	2	1	0	1	0	0	0	0	0	0	0	0	0	0	0	0	0	0	0	0	0	1	0	0	0	0	0	0	0	0	0
0	1047	26	1	14	1	43	50	300	0	0	1	3	3	1	0	2	2	0	12	4	1	4	1	0	1	0	1	4	1	4	1	4	1	0	1	0	1	4	1	4	1	0	1	4	1	2	1	0	1
2	1048	25	1	16	1	29	50	300	0	0	2	2	2	1	0	1	1	0	9	1	0	1	0	2	0	0	0	0	0	0	0	1	0	1	0	1	0	1	0	1	0	1	0	0	0	0	0	2	0
2	1049	25	1	13	1	26	50	300	0	0	0	2	0	0	1	1	1	0	5	2	0	2	0	0	0	0	0	1	1	3	0	0	0	3	0	2	0	3	0	1	0	0	0	0	0	0	0	0	0
1	1050	35	1	23	3	35	300	900	1	1	2	2	0	0	0	1	1	0	8	3	1	2	1	1	1	0	0	2	1	1	1	0	0	3	1	2	1	0	0	2	1	1	1	0	0	0	0	3	1
0	1051	37	1	14	1	39	500	900	0	0	0	1	0	0	0	0	0	0	1	1	0	2	0	1	0	1	0	1	0	1	0	2	0	1	0	1	0	0	0	1	0	1	0	2	0	2	0	0	0
1	1052	33	1	16	3	34	150	700	1	1	3	2	1	2	0	2	0	0	12	4	1	3	1	1	0	0	0	2	1	3	1	4		4	1	4	1	4	0	3	1	3	1	0	1	0	1	3	1
2	1053	34	1	16	1	32	50	700	0	0	0	0	0	0	0	0	0	0	0	1	0	0	0	0	0	0	0	0	0	0	0	0	0	0	0	0	0	0	0	0	0	0	0	0	0	0	0	0	0
0	1054	36	1	15	1	39	300	300	0	0	0	0	0	1	0	0	0	0	1	0	0	0	0	0	0	0	0	0	0	0	0	0	0	0	0	0	0	0	0	0	0	0	0	0	0	0	0	0	0
1	1055	28	2	16	1	28	50	300	0	0	3	2	2	0	1	1	1	1	11	4	1	4	1	1	0	4	1	4	1	4	1	1	1	4	1	4	1	4	1	4	1	2	1	0	1	0	1	3	1
2	1056	25	2	13	1	28	50	300	2	3	3	3	3	2	3	3	2	2	26	4	1	4	1	0	0	4	1	3	1	4	1	2	1	4	1	4	1	4	1	4	1	2	1	1	1	3	1	0	0
1	1058	26	1	16	2	31	300	900	0	0	0	1	0	0	0	0	0	0	1	4	1	2	0	0	0	1	0	4	0	4	0	4	0	4	0	4	1	0	1	1	0	2	0	1	0	1	0	0	0
2	1059	34	1	16	1	32	50	700	0	0	0	0	0	0	0	0	0	0	0	2	0	3	0	1	0	0	0	0	0	1	0	2	0	1	0	1	0	1	0	1	0	0	0	1	0	0	0	0	0
2	1060	43	2	16	1	37	50	500	0	0	0	0	0	0	0	0	0	0	0	3	1	3	1	2	1	0	0	2	1	2	1	2	1	2	1	0	0	0	0	3	1	1	0	2	1	1	0	0	0
1	1061	42	2	12	1	49	50	700	0	0	0	1	0	3	1	2	1	0	8	4	0	4	0	1	0	0	0	2	0	3	0	2	0	0	0	0	0	0	0	2	0	0	0	1	0			1	0
1	1062	31	2	16	1	35	50	500	0	0	0	2	0	0	1	0	1	1	5	1	0	2		1	0	0	0	0	0	3		3		1	0	0	0	1	0	1	0	0	0	2	0	0	0	0	0
0	1063	40	1	16	1	38	150	300	0	0	1	0	0	1	0	1	0	0	3	4	0	4	0	1	0	0	0	2	0	3	0	3	0	2	0	1	0	0	0	3	0	0	0	2	0	1	0	0	0
1	1064	29	2	16	1	28	50	500	0	0	0	0	0	1	0	0	0	0	1	1	0	0	0	0	0	0	0	0	0	0	0	0	0	0	0	0	0	0	0	0	0	0	0	0	0	0	0	0	0
2	1065	29	1	16	2	29	500	900	0	0	1	2	2	1	0	0	0	0	6	1	0	1	0	0	0	0	0	0	0	1	0	1	0	1	0	1	0	0	0	1	0	0	0	0	0	0	0	0	0
1	1066	36	3	16		33	50	500	0	0	2	2	0	2	0	0	0	0	6	3	1	3	1	1	1	0	1	3	1	3	1	4	1	4	1	3	1	0	1	2	1	1	1	2	1	2	1	2	1
2	1067	28	1	19	2	38	300	500	0	0	1	0	0	1	0	0	0	0	2	3	1	4	1	1	1	1	1	3	1	3	1	4	1	4	1	4	1	0	1	1	0	0	1	2	1	1	0	0	1
2	1068	38	1	16	1	38	50	700	1	1	1	2	1	2	1	1	1	0	11	4	1	4	1	4	0	3	0	4	0	4	0	4	0	0	0	4	0	4	0	4	0	4	0	4	0	1	0	0	0
2	1069	32	2	16	1	38	50	900	0	0	1	0	1	1	0	0	0	0	3	4	1	4	1	4	0	4	1	4	1	4	1	4	1	4	1	4	1	3	1	4	1	4	1	4	1	2		0	1
2	1070	29		14	1	29	50	300	0	0	0	0	0	0	0	0	0	0	0	1	0	3	0	1	0	0	0	1	0	1	0	1	0	1	0	1	0	0	0	1	0	1	0	1	0	1	0	0	0
1	1071	24	1	12	1	31	50	700	0	0	2	1	0	0	0	2	0	0	5	1	0	2	0	0	0	1	0	1	0	3	0	4	0	2	0	3	0	0	0	1	0	1	0	0	0	0	0	2	0
0	1072	43	1	14	1	45	50	900	0	0	0	0	0	0	0	0	0	0	0	1	1	1	1	0	1	0	0	3	1	3	1	4	1	0	1	0	1	2	0	2	1	0	0	1	1	2	1	0	1
1	1073	38	2	15	1	47	50	500	0	0	2	0	0	1	2	1	0	0	6	0	0	0	0	0	0	0	0	0	0	0	0	2		0	0	1	0	0	0	0	0	0	0	0	0	0	0	0	0
1	1074	35	2	16	1	35	50	700	0	0	1	1	1	0	0	0	0	0	3	3	1	4	1	1	1	3	1	3	1	3	1	3	1	4	1	4	1	2	1	3	1	3	1	2	1	1	0	2	0
0	1075	37	2	16	2	37	500	500	0	0	0	1	1	0	0	0	0	0	2	3	1	3		1	0	0	0	2	1	2	0	3		1	0	0	0	0	0	2	0	1	0	1	0	1	0	1	0
1	1076	30	2	14	1	31	50	500	0	0	2	0	1	1	0	0	0	0	4	2	0	2	0	0	0	0	0	2	0	1	0	4	0	3	0	3	0	0	0	1	0	1	0	1	0	0	0	0	0
2	1077	39	1	15	1	39	50	500	0	1	1	2	1	1	0	1	0	0	7	4	1	4	1	0	0	4	1	3	1	3	1	1	1	0	0	3	1	0	0	4	1	4	1	4	1	2	1	0	0
1	1078	38	2	17	2	42	150	500	0	0	0	1	0	1	0	0	0	0	2	1	0	2	0	1	0	1	0	2	0	3	0	4	0	2	0	3	0	0	0	2	0	1	0	1	0	2	0	0	0
0	1079	43	1	14	1	40	50	500	0	0	2	3	2	2	0	0	0	0	9	1	0	2	0	1	0	1	0	1	0	1	0	2	0	1	0	2	0	0	0	1	1	2	0	3	0	2	1	2	0
0	1080	26	1	16	2	40	300	900	0	0	0	0	0	1	1	1	0	0	3	3	0	3	0	0	0	0	0	1	0	1	0	0	0	2	1	2	1	0	0	1	0	0	0	0	0	1	0	0	0
2	1081	36	1	15	3	36	50	300	0	0	0	0	0	0	0	0	0	0	0	3	0	4	0	1	0	0	0	1	0	4	0	1	0	1	0	3	0	0	0	1	0	0	0	2	0	1	0	0	0
0	1082	31	2	15	2	44	500	500	0	1	1	2	1	0	1	1	0	0	7	1	0	3	0	1	0	2	0	2	0	4	0	3	1	4	1	3	1	2	1	2	1	2	1	3	1	2	1	0	1
1	1083	28	1	16	1	28	50	300	0	0	0	0	1	2	0	2	0	1	6	1	0	1	0	0	0	1	0	0	0	1	0	1	0	0	0	3	0	2	0	4	0	1	0	0	0	0	0	0	0
2	1084	37	1	14	1	40	50	500	0	0	0	2	1	0	0	1	0	1	5	4	1	2	1	1	1	3	1	3	0	3	0	4	1	3	1	4	1	3	1	4	0	4	0	3	0	2	0	0	0
1	1085	26	1	16	1	29	50	300	0	0	1	2	0	0	0	1	0	0	4	1	0	1	0	1	0	0	0	0	0	1	0	0	0	2	0	0	0	0	0	2	0	0	0	1	0	0	0	0	0
2	1086	42	1	21	2	44	300	700	0	0	1	1	2	1	0	0	0	0	5	4	0	2	0	0	0	2	1	2	0	1	0	2	0	3	1	4	1	2	0	2	0	3	0	1	1	0	1	0	1
0	1087	39	1	15	1	38	500	500	0	0	1	0	1	0	0	0	0	0	2	1	0	1	0	1	0	0	0	1	0	1	0	0	0	0	0	0	0	0	0	1	0	1	0	1	0	2	0	0	0
2	1088	32	1	16	1	32	50	300	0	0	0	1	1	1	1	0	3	0	7	2		2		1	0	1	0	1	0	1	0	2		1	0	0	0	0	0	0	0	0	0	1	0	1	0	0	0
2	1089	31		16	2	37	500	900	0	0	0	0	0	3	0	0	0	0	3	4	0	4	0	2	0	0	0	0	0	1	0	1	0	2	1	1	0	2	0	2	0	1	0	0	0	2	1	0	0
1	1092	36	1	14	1	51	50	500	0	0	1	2	0	1	0	1	0	0	5	3	1	3	1	1	0	0	0	2	1	3	1	0	0	2	0	3	1	0	0	2	0	1	0	0	0	0	0	0	0
2	1094	39	1	16	2	39	300	900	0	0	2	2	2	1	1	0	0	0	8	1	0	4	0	1	1	1	1	3	1	3	1	4	1	4	1	3	0	0	0	4	1	3	0	3	1	2	1	0	1
2	1096	28	1	18	3	31	150	700	0	0	0	0	0	0	0	0	0	0	0	3	0	1	0	0	0	0	0	0	0	0	0	0	0	4	0	3	0	2	0	0	0	0	0	0	0	0	0	3	0
2	1097	36	1	22	2	41	500	900	1	1	2	0	1	1	2	2	0	0	10	3	1	3	1	2	1	2	1	3	1	3	1	3	1	1	1	2	1	2	1	3	1	3	1	1	1	0	1	0	1
1	1098	34	1	14	1	36	50	700	0	0	0	0	0	0	0	0	0	0	0	2	1	2	1	1	1	0	0	2	1	2	1	0	0	1	0	1	0	0	0	2	0	0	0	3	0	1	1	0	0
1	1100	39	2	14	1	36	50	500	0	0	0	1	0	0	0	0	0	0	1	3	1	2	1	0	1	1	1	2	1	3	1	4	1	2	1	3	1	2	1	2	1	1	1	2	1	1	1	0	1
1	1101	31	2	16	2	28	150	300	0	0	3	2	1	2	1	1	0	0	10	4	1	2	1	2	0	2	0	3	0	3	0	4	0	0	1	3	1	0	0	1	0	0	0	0	0	0	0	0	0
2	1103	32	1	16	1	33	50	300	0	0	2	3	0	2	1	1	0	3	12	4	1	4	1	0	0	4	1	4	1	4	1	4	1	4	1	4	1	4	1	4	1	3	1	1	1	2	1	0	1
2	1104	20	1	14	1	20	50	100	0	1	2	3	2	2	1	2	1	1	15	3	0	3	0	1	0	1	0	3	0	3	0	0	0	3	0	3	0	1	0	3	0	3	0	2	0	1	0	1	0
1	1105	33	2	14	3	34	50	500	0	0	0	0	0	0	0	0	0	0	0	1	0	2	0	1	0	0	0	1	0	1	0	4	0	0	0	0	0	0	0	2	0	0	0	1	0	0	0	0	0
1	1106	35	1	13	2	44	500	900	0	0	0	2	2	1	1	1	0	1	8	3	1	3	1	2	0	2	0	3	1	3	1	1	1	3	1	3	1	3	1	3	1	2	0	3	0	1	0	0	1
2	1107	31	2	16	3	27	150	300	2	2	1	3	3	1	1	3	2	3	21	2	0	4	0	0	0	4	0	4	0	4	0	0	0	1	0	2	0	3	0	2	0	2	0	3	0	0	0	0	0
1	1108	36	1	16	2	38	500	900	0	0	0	0	0	0	0	0	0	0	0	2	0	0	0	1	0	2	0	2	0	3	0	4	0	2	0	3	0	0	1	2	0	2	0	2	0	1	0	0	1
2	1109	35	1	12	1	41	50	500	0	0	3	3	3	2	0	3	1	1	16	2		2		3		2	1	0	1	0	1	2	1	3	1	1	1	0	1	1	1	0	1	0	1	0	1	1	1
2	1110	33	1	14	2	40	500	900	0	1	3	2	1	3	0	0	0	0	10	3	0	3	0	1	0	0	0	2	0	2	0	1	0	2	1	3	0	1	0	2	0	1	0	2	0	0	0	1	1
2	1111	41	1	14	1	38	300	500	0	1	2	1	0	0	0	1	1	0	6	4	1	2	1	1	0	2	0	2	1	3	1	3	1	3	1	3	1	2	1	2	0	2	1	2	1	1	0	0	1
1	1112	32	3	12	1	35	50	500	0	0	1	1	0	1	0	1	0	0	4	1	0	2	0	1	0	0	0	1	0	3	0	3	0	1	0	0	0	0	0	1	0	2	0	1	0	1	0	0	0
2	1113	33	1	16		41	300	900	0	0	2	2	1	1	0	0	0	0	6	3	0	2	0	0	0	0	0	1	0	1	0	0	0	1	0	1	0	0	0	2	0	1	0	2	0	2	0	0	0
2	1114	28	1	12	1	29	50	500	0	1	3	3	3	0	2	2	1	2	17	1	0	2	0	1	0		0	0	0	0	0	4	0	1	0	2	0	0	0	2	0	0	0	1	0	1	0	0	0
2	1115	33	1	18	2	33	500	700	0	0	1	0	0	0	0	0	0	0	1	3	1	3	1	0	1	0	1	0	1	1	1	0	1	2	1	1	1	1	1	0	1	3	1	1	1	1	1	0	1
0	1116	35	1	16	3	36	300	500	0	0	0	0	0	0	0	0	0	0	0	3	1	4	1	0	1	2	1	3	1	3	1	4	1	0	1	1	1	0	1	3	1	2	1	4	1	3	1	0	1
2	1117	30	1	16	1	30	50	900	1	0	1	2	2	0	1	1	0	0	8	4	1	3	1	2	1	4	1	4	1	3	1	3	1	4	1	4	1	4	1	4	1	3	1	4	1	3	1	0	0
2	1119	44	3	23	2	45	500	900	0	0	2	2	2	3	3	2	2	3	19	4	1	4	1	2	1	4	1	4	1	4	1	4	1	4	1	4	1	4	1	4	1	2	1	3	1	3	1	0	1
2	1121	34	1	16	1	38	50	300	0	0	1	1	0	0	0	1	0	0	3	1	0	2	0	1	0	0	0	2	0	2	0	1	0	2	0	2	0	1	0	1	0	1	0	1	0	1	0	1	0
2	1122	36	1	14	1	46	300	700	1	2	3	3	2	2	3	2	1	2	21	4	1	4	1	0	0	4	1	3	1	4	1	4	1	0	0	1	0	2	0	2	0	0	0	3	1	2	1	0	0
2	1123	31		16	1	33	50	900	1	0	1	2	0	0	1	1	1	0	7	3	0	2	0	0	0	0	0	2	0	2	0	2	1	2	1	3	0	0	0	1	0	0	0	0	0	1	0	1	0
2	1124	32	1	9	1	40	50	900	0	0	2	1	1	1	0	0	0	0	5	3	1	2	1	0	1	0	0	3	1	4	1	4	1	3	1	1	1	1	1	2	1	0	1	1	1	3	1	0	1
1	1125	29	1	16	1	26	300	500	0	0	1	0	0	0	0	0	0	0	1	3	0	2	0	0	0	2	0	2	0	2	0	4	1	1	0	2	0	2	0	2	0	2	0	3	0	1	0	0	0
2	1126	32	1	14	1	37	50	700	0	0	0	0	0	0	0	0	0	0	0	0	0	0	0	0	0	0	0	0	0	0	0	0	0	0	0	0	0	0	0	0	0	0	0	0	0	0	0	0	0
1	1129	27	1	17	2	28	500	700	0	0	2	2	0	0	0	1	1	0	6	4	0	4	0	0	0	1	0	4	0	4	0	4	0	4	0	4	0	3	0	4	0	3	0	3	0	1	0	0	0
2	1130	45	1	16	2	47	500	900	0	0	2	1	1	1	1	1	0	0	7	4	0	4	0	1	0	2	0	3	0	3	0	4	0	1	0	3	0	2	0	3	0	2	0	2	0	2	0	0	0
0	1131	36	1	16	1	36	50	500	0	0	0	0	0	0	0	0	0	0	0	1	0	1	0	1	0	0	0	1	0	1	0	1	0	1	0	3	0	0	0	1	0	0	0	1	0	0	0	1	0
2	1132	34	1	12	2	42	300	700	0	0	0	0	0	0	0	0	0	0	0	3	0	3	0	0	0	0	0	4	0	4	0	4	0	2	0	2	0	0	0	0	0	0	0	1	0	0	0	0	0
2	1133	29	1	15	1	29	50	500	0	0	0	2	0	0	0	0	0	0	2	4	1	2	0	1	0	0	0	2	1	3	0	1	1	2	0	0	0	3	0	2	0	2	0	2	0	0	0	0	0
2	1134	39	1	12	1	39	50	300	0	1	2	3	2	2	2	2	1	0	15	2		2	0	0	0	2		1	0	1	1	2	1	2	1	3	1	2	1	4	1	4	1	0	0	0	0	0	0
2	1135	38	2	16	3	47	50	900	0	0	2	2	2	0	1	1	1	0	9	4	1	4	1	0	0	2	1	2	1	3	1	4	1	4	1	3	1	0	0	2	1	2	1	3	1	1	1	2	1
1	1136	27	1	16	1	29	50	700	0	0	1	2	1	0	0	1	0	0	5	3	1	3	1	0	0	2	1	2	1	3	1	2	1	3	1	3	1	1	1	2	1	1	1	3	1	2	1	0	0
2	1137	30	1	16	2	31	300	900	0	0	0	2	2	2	2	2	2	0	12	3	1	3	1	0	1	4	1	3	1	3	0	2	1	2	1	3	1	1	0	4	1	0	0	1	0	0	0	0	0
0	1138	32	1	15	3	32	150	500	0	0	0	0	0	0	0	0	0	0	0	0	0	0	0	0	0	0	0	0	0	0	0	0	0	0	0	0	0	0	0	0	0	0	0	0	0	0	0	0	0
2	1139	32	1	11	1	34	50	300	0	0	1	3	1	2	0	1	0	0	8	1	0	0	0	0	0	0	0	1	0	0	0	0	0	1	0	1	0	0	0	1	0	0	0	0	0	0	0	0	0
1	1141	35	1	14	2	33	300	500	0	0	2	0	0	3	0	0	0	0	5	4	1	2	1	0	1	2	1	1	1	1	1	1	1	0	1	0	1	0	1	2	1	0	1	1	1	1	1	0	1
2	1142	33		12	2	32	300	500	0	0	0	0	0	0	0	0	0	0	0	3	1	2	0	0	0	0	0	0	0	1	0	0	0	1	0	1	0	0	0	0	0	0	0	0	0	0	0	1	0
1	1143	28	2	16	1	28	50	700	0	0	1	0	1	1	0	0	1	0	4	2	1	2	1	0	0	0	0	1	0	0	0	4	1	1	1	2	1	0	0	1	0	0	0	1	0	0	0	0	0
1	1144	23	1	14	1	28	300	300	0	0	2	1	0	1	0	1	0	0	5	4	1	4	1	1	0	0	0	3	1	3	1	4	1	4	1	4	1	3	0	2	0	3	0	4	0	2	0	0	0
1	1146	30	1	16	3	33	150	300	0	0	0	2	0	0	0	0	0	0	2	3	1	3	1	0	1	1	1	0	1	1	1	4	1	1	1	0	1	0	1	1	1	0	1	1	1	1	1	0	1
1	1147	31	1	16	3	29	150	500	0	0	0	0	0	1	0	0	0	0	1	1	0	1	0	0	0	0	0	1	0	1	0	1	0	1	0	0	0	0	0	1	0	1	0	1	0	0	0	0	0
2	1148	38	1	14	2	39	300	900	0	0	2	0	0	0	0	0	0	0	2	2	0	2	0	0	0	0	0	0	0	0	0	0	0	0	0	0	0	0	0	0	0	0	0	0	0	0	0	0	0
1	1150	27	1	16	2	27	300	700	1	1	1	1	1	1	1	1	0	0	8	1	0	2	0	0	0	0	0	2	0	1	0	2	0	2	0	0	0	0	0	2	0	1	0	0	0	0	0	3
2	1151	43	1	12	1	40		300	0	0	0	2	0	0	0	0	0	0	2	0	0	1	0	0	0	0	0	0	0	0	0	2	0	0	0	0	0	0	0	0	0	0	0	1	0	0	0	0	0
1	1152	35	1	16	2	35	500	900	0	0	1	2	2	1	0	0	0	0	6	3	0	3	0	0	0	2	0	2	0	3	0	4	0	3	0	3	0	1	0	2	0	1	0	2	0	1	0	0	0
1	1153	34	1	20	2	38	500	700	0	0	2	2	1	2	0	1	0	0	8	4	1	3	1	1	0	1	0	2	0	2	0	1	0	2	1	2	1	1	0	2	0	1	1	0	0	0	0	2	1
2	1154	31	1	16	1	31	50	700	1	1	2	2	0	0	0	1	0	0	7	2	0	1	0	1	0	0	0	0	0	0	0	2	0	1	0	0	0	0	0	0	0	1	0	0	0	0	0	0	0
2	1155	42	1	12	1	40	50	700	0	2	1	1	1	0	1	1	0	0	7	4	1	4	1	1	1	4	1	4	1	4	1	4	1	4	1	4	1	2	1	4	1	2	1	2	1	1	1	0	1
0	1156	32	1	16	2	33	500	900	0	0	0	0	0	1	0	0	0	0	1	3	1	2	1	0	1	0	1	2	1	2	1	2	1	2	1	3	1	2	1	2	1	2	1	0	1	0	1	0	1
1	1157	33	1	12	3	30	50	500	0	0	0	0	0	0	0	0	0	0	0	2	0	1	0	1	0	0	0	1	0	1	0	2	0	0	0	0	0	0	0	1	0	0	0	2	0	2	0	0	0
1	1158	30	1	16	2	31	300	900	0	0	1	0	0	0	0	0	0	0	1	1	1	2	1	0	0	0	0	2	1	2	1	2	1	2	1	2	1	2	1	2	1	1	1	1	1	1	1	0	1
0	1160	29	1	16	2	29	500	700	0	0	1	1	0	1	1	0	0	0	4	2	1	1	1	0	1	0	1	1	1	1	1	0	1	2	1	2	1	1	1	1	1	1	1	0	1	0	1	0	1
2	1161	28	1	9	1	34	50	500	0	0	0	2	0	0	0	0	0	0	2	0	0	0	0	0	0	0	0	0	0	0	0	0	0	0	0	0	0	0	0	0	0	0	0	0	0	0	0	0	0
2	1162	32	1	16	3	34	150	900	0	0	1	2	0	1	0	1	0	0	5	2	0	2	0	0	0	1	0	3	0	3	0	3	0	3	0	3	0	0	1	2	0	0	1	2	0	1	0	0	1
1	1163	41	1	14	2	45	500	900	0	1	0	0	0	1	0	1	1	0	4	3	0	1	0	2	0	1	0	3	0	4	0	0	1	2	0	0	1	0	1	3	0	1	0	2	0	1	0	0	1
2	1164	32	1	16	1	32	50	500	0	0	2	2	2	1	1	1	0	1	10	4	1	4	1	2	1	0	0	3	1	3	0	4	1	4	1	4	1	4	0	3	0	4	0	3	0	2	0	0	0
2	1165	39	1	14	1	41	50	900	0	0	2	2	0	1	0	0	0	0	5	1	0	1	0	0	0	2	0	1	0	1	0	2	0	2	0	3	0	3	0	2	0	1	0	2	0	0	0	0	0
2	1166	30	2	12	1	31	50		0	0	0	0	0	0	0	0	0	0	0	1	0	1	0	0	0	0	0	0	0	0	0	0	0	1	0	1	0	0	0	2	0	1	0	0	0	0	0	1	0
2	1167	33	2	16	1	32	50	300	0	0	2	2	2	0	1	0	1	0	8	3	1	4	1	1	0	2	0	3	1	3	1	4	1	4	0	4	1	2	1	2	0	2	0	0	0	0	0	2	1
0	1168	32	1	16	1	37	50	700	0	0	0	0	0	0	0	1	0	0	1	2	0	2	0	0	0	0	0	0	0	1	0	0	0	0	0	0	0	1	0	2	0	1	0	0	0	0	0	0	0
3	1169	32	2	16	1	35	50	500	0	0	1	0	0	0	0	0	0	0	1	4	1	4	1	4	1	2	1	1	1	3	1	0	1	1	1	3	1	3	1	2	1	0	1	0	1	0	1	0	1
2	1170	35	1	18	2	33	500	900	0	0	2	0	0	1	0	0	0	0	3	3	0	2	0	1	0	0	0	2	0	2	0	2	0	2		1	0	0	0	1	0	1	0	1	0	1	0	0	0
2	1171	39	1	16	2	44	500	900	0	0	0	0	0	2	0	0	0	0	2	3	0	2		1	0	0	0	1	0	1	1	2	1	2	0	2	1	0	0	2	1	1	1	1	0	0	0	0	0
1	1173	31	1	18	2	34	500	900	0	0	1	0	0	1	0	1	0	0	3	4	1	3	0	1	0	2	1	0	0	1	0	0	1	1	1	3	0	3	0	2	0	2	0	1	0	0	0	0	0
2	1174	44		16	3	37	50	300	0	0	0	0	0	1	0	0	0	0	1	0	0	0	0	0	0	0	0	0	0	0	0	0	0	0	0	0	0	1	0	0	0	0	0	0	0	0	0	0	0
1	1175	30	1	16	2	30			0	0	1	2	1	1	1	2	0	0	8	1	0	0	0	1	0	0	0	0	0	1	0	4	0	0	0	0	0	0	0	0	0	0	0	0	0	0	0	0	0
3	1176	27	1	14	2	31	300	700	0	0	0	2	2	0	0	1	0	0	5	3		3	1	3	1	2	1	4	1	4	1	4	1	3	1	0	1	0	1	2	1	4	1	2	1	2	1	3	1
1	1177	33	1	18	2	27	500	900	0	0	2	2	0	1	0	1	0	0	6	4	1	4	1	1	1	0	0	3	1	3	1	1	1	4	1	3	1	0	0	2	1	3	1	1	1	0	0	0	0
2	1178	31		16	1	31	50	700	0	0	0	0	0	0	0	0	0	0	0	4	1	4	1	0	1	2	1	3	1	3	1	3	1	3	1	3	1	0	1	2	1	3	1	0	1	1	1	0	1
0	1179	31	1	16	2	34	300	700	0	0	1	1	1	1	0	1	0	0	5	2	1	3	1	1	0	1	0	3	1	3	1	3	1	2	1	1	0	2	0	2	0	1	0	1	0	1	0	0	0
2	1180	26	1	16	1	38	50	900	0	0	1	0	0	0	0	0	0	0	1	2	1	2	1	1	0	0	0	0	0	1	0	1	0	2	1	1	0	0	0	2	0	0	0	1	0	0	0	0	0
3	1181	26	1	12	1	26			0	0	1	2	0	0	0	1	0	0	4	0	0	0	0	0	0	0	0	0	0	0	0	0	0	0	0	0	0	0	0	0	0	0	0	0	0	0	0	0	0
2	1183	31	1	16	2	29	500	900	0	0	0	0	0	0	0	0	0	0	0	4	0	4	0	2	0	0	0	4	0	4	0	4	0	3	0	4	0	1	0	3	0	4	0	2	0	1	0	0	0
1	1184	41	1	14	1	41	50	500	0	0	0	2	0	0	0	0	0	0	2	0	0	0	0	0	0	0	0	0	0	0	0	0	0	0	0	0	0	0	0	0	0	0	0	0	0	0	0	0	0
3	1185	29	1	18	3	31	300	700	0	0	0	0	0	1	0	0	0	0	1	2	0	1	0	1	0	0	0	1	0	0	1	0	1	0	1	0	1	0	1	0	1	0	1	0	1	0	1	0	1
0	1187	38	1	16	2	37	300	700	0	0	0	2	0	0	0	0	0	0	2	1	0	2	0	0	0	0	0	1	0	1	0	0	0	1	0	1	0	0	0	1	0	1	0	1	0	1	0	0	0
3	1188	27	1	16	1	29	300	500	0	0	1	0	0	1	0	1	0	0	3	2		2	0	1	0	1	0	0	0	0	0	1	0	1	0	0	0	0	0	1	0	1	0	0	0	0	0	0	0
3	1189	30	1	16	2	30	300	700	0	0	0	2	0	0	0	0	0	0	2	3	0	2	0	1	0	0	0	2	0	2	0	2	0	2	0	3	0	2	0	2	0	1	0	1	0	0	0	0	0
3	1190	30	2	16	1	30	300	300	0	0	1	0	0	2	0	0	0	0	3	3	1	3	1	1	0	0	0	2	1	3	0	2	1	2	1	1	1	0	0	2	0	1	0	0	0	1	0	1	1
1	1192	34	2	16	1	34	50	500	0	0	1	1	1	0	0	0	0	0	3	4	0	4	0	0	0	1	0	3	0	3	0	3	0	4	0	4	0	2	0	3	0	2	0	1	0	1	0	1	0
3	1193	33	3	14	1	34	50	500	0	0	1	0	0	0	0	0	0	0	1	2	0	2	0	1	0	1	0	1	0	1	0	3	0	1	0	1	0	0	0	1	0	0	0	1	0	1	0	0	0
2	1194	32	1	14	2	32	150	900	0	0	1	2	1	0	0	1	0	0	5	1	0	2	1	1	0	1	0	0	0	1	0	0	0	1	0	2	0	0	0	2	0	1	0	0	0	0	0	0	0
2	1195	42	1	16	1	49	50	900	0	0	1	1	0	1	0	0	0	0	3	2	0	1	0	0	0	0	0	2	0	2	0	4	0	2	0	3	0	0	0	1	0	1	0	1	0	1	0	0	0
1	1196	30	1	16	1	30	50	700	0	0	2	2	2	1	2	1	1	1	12	4	0	4	0	3	0	2	0	3	0	4	0	4	0	3	0	3	0	3	0	3		3	0	2	0	1	0	0	0
1	1197	39	2	16	1	35	50	300	0	0	0	1	0	1	0	1	0	0	3	1	0	1	0	1	0	1	0	1	0	1	0	1	0	1	0	1	0	0	0	1	0	0	0	1	0	0	0	1	0
3	1198	39	2	16	1	38	50	700	1	1	0	1	0	0	0	0	0	0	3	3	0	3	0	0	0	1	0	2	0	1	0	2	1	1	0	1	0	0	1	1	0	1	0	2	0	1	0	0	1
3	1199	36	1	12	1	41	50	500	0	1	0	0	0	0	0	0	0	0	1	2	0	2	0	0	0	0	0	1	0	1	0	2	0	0	0	1	0	0	0	2	0	0	0	1	0	1	0	0	0
3	1200	34	1	16	1	34	300	700	0	0	0	1	1	0	0	1	0	0	3	4	1	2	1	0	1	1	1	3	1	3	1	3	1	3	1	3	1	3	1	2	1	3	1	0	1	0	1	0	1
1	1201	21	1	12	3	27	50	300	0	1	2	2	1	2	1	1	0	0	10	1	0	3	0	0	0	1	0	1	0	1	0	1	0	0	0	1	0	1	0	1	0	1	0	0	0	0	0	0	0
2	1202	39	1	16	2	36	500	900	0	0	0	0	0	1	0	0	0	0	1	2	0	2	1	1	0	0	0	0	1	1	0	3	1	1	0	0	0	0	0	1	0	1	0	2	1	2	0	0	0
3	1203	34	1	16	1	29	50	300	0	0	0	0	0	1	0	0	0	0	1	3	1	3	1	1	0	2	0	2	0	2	0	0	0	2	1	3	1	0	0	2	1	3	0	2	0	1	0	0	0
3	1204	33	1	16	2	41	500	900	0	0	2	3	2	1	1	2	0	0	11	4	1	2	1	2	0	0	0	2	0	3	1	1	0	2	1	3	1	2	1	1	0	0	1	1	0	0	0	1	0
3	1205	34	1	14	2	39	300	900	0	0	0	0	0	0	1	0	1	0	2	1	0	2	0	1	0	0	0	0	0	1	0	1	0	1	0	1	0	0	0	1	0	1	0	1	0	1	0	0	0
2	1206	44	1	16	2	49	150	700	0	0	0	0	0	0	0	0	0	0	0	4	0	2	0	0	0	0	0	3	0	4	0	4	0	4	0	4	0	2	0	0	0	0	0	0	0	0	0	0	0
3	1208	27	1	12	1	27	300	500	0	0	0	0	0	1	0	0	0	0	1	2	1	2	1	1	0	0	0	1	0	1	0	0	0	1	0	1	0	0	0	1	0	1	0	0	0	0	0	1	0
3	1209	35	2	12	1	33	50	500	0	0	2	1	1	1	1	1	1	1	9	3	1	2	1	0	1	0	1	3	1	4	1	1	1	0	1	3	1	0	1	3		0	1	2	1	1	1	0	1
3	1210	35	2	14	1	37	50	700	0	0	0	0	0	0	0	0	0	0	0	1	0	1	0	0	0	3	0	3	0	3	0	0	0	3	0	3	0	3	0	4	0	3	0	2	0	1	0	0	0
2	1212	38	1	14	1	43	150	700	0	0	1	2	0	2	0	0	0	0	5	4	1	4	1	2	1	4	1	3	1	4	1	3	1	3	1	4	1	4	1	4	1	3	1	2	1	1	1	0	1
2	1213	30	1	12	2	29	300	700	0	0	0	0	0	0	0	0	0	0	0	1	0	2	0	0	0	2	0	1	0	1	0	4	0	0	0	0	0	0	0	1	0	0	0	1	0	1	0	0	0
2	1214	35	1	16	3	35	50		1	1	3	3	0	0	2	2	1	0	13	4	0	4	0	1	0	0	0	1	0	1	0	4	0	1	0	3	0	1	0	1	0	1	0	1	0	0	0	0	0
3	1216	30	1	16	1	32	50	500	0	0	1	2	1	1	0	1	0	0	6	3	1	2	1	1	1	2	1	1	1	1	1	4	1	1	1	0	1	0	1	2	1	1	1	2	0	1	0	0	1
3	1218	25	1	15	2	26	500	700	0	0	1	2	0	1	0	0	0	0	4	0	0	2	0	0	0	1	0	1	0	1	0	2	0	0	0	0	0	0	0	0	0	1	0	0	0	1	0	0	0
3	1219	30	1	16	2	32	300	700	0	0	0	0	0	1	0	0	0	0	1	3	1	2	1	0	0	0	0	2	1	2	1	1	0	2	0	3	1	2	0	2	0	2	0	2	1	2	1	0	0
3	1220	33	1	16	1	29	50	500	0	0	1	0	0	0	0	0	0	0	1	1	0	1	0	1	0	1	0	1	0	1	0	1	0	1	0	1	0	0	0	1	0	1	0	1	0	0	0	1	0
3	1222	31	1	18	1	37	50	900	0	0	0	2	1	0	1	1	1	0	6	3	0	4	0	1	0	1	0	0	0	1	0	3	0	3	0	3	0	0	0	1	0	0	0	2	0	1	0	0	0
3	1223	28	1	14	2	32	500	900	0	0	0	2	0	2	0	1	0	0	5	2	0	2	0	1	0	0	0	1	0	1	0	0	0	0	0	1	0	1	0	1	0	0	0	0	0	0	0	2	1
3	1224	32	1	16	1	31	50	500	0	0	1	1	0	1	0	0	0	0	3	3	1	2	1	0	0	0	0	2	1	1	1	0	0	2	1	3	1	0	0	1	1	1	1	2	1	2	1	0	0
2	1228	29	1	14	1	32	50	500	0	0	3	2	2	1	1	2	1	1	13	2	1	2	1	1	0	0	0	1	0	1	1	1	1	2	1	1	0	2	0	1	0	1	0	1	0	1	0	0	1
2	1229	32	1	14	1	42	50	700	0	0	0	1	0	0	0	0	0	0	1	4	1	4	1	0	1	2	1	2	1	2	1	3	1	3	1	3	1	4	0	3	0	3	1	1	1	1	1	0	1
2	1230	32	1	12	1	39	50	300	0	0	0	1	0	1	0	0	0	0	2	1	0	1	0	0	0	0	0	0	0	1	0	1	0	1	0	1	0	0	0	0	0	0	0	0	0	0	0	0	0
2	1231	34	1	12	1	33		300	0	0	0	0	0	0	0	0	0	0	0	3	1	2	1	1	0	0	0	2	0	2	0	4	0	1	0	0	1	0	1	2	0	1	0	2	0	2	0	0	1
2	1232	35	1	16	2	35	50	500	0	0	1	1	0	1	0	0	0	0	3	1	1	3	0	0	0	0	0	2	1	1	0	3	1	1	0	1	0	0	0	2	1	2	1	0	0	0	0	0	0
0	1235	29	1	16	1	33	150	700	0	0	0	0	0	0	0	0	0	0	0	3	1	2	1	0	0	0	0	2	1	1	1	2	1	0	0	1	0	2	0	0	0	0	0	0	0	0	0	0	0
2	1236	29	2	16	3	29	50	300	0	0	0	2	1	1	0	1	1	0	6	3	1	2	1	0	0	2	0	2	1	2	1	4	1	4	1	2	1	0	0	2	1	1	0	1	0	1	0	0	0
2	1237	25	2	12	1	25	50	300	0	0	1	2	1	0	0	0	0	0	4	4	1	4	1	0	1	4	1	3	1	3	1	4	1	4	1	4	1	4	1	2	1	2	1	4	1	3	1	0	1
3	1238	30	1	12	1	30	50	500	0	0	0	0	0	0	0	1	0	0	1	1	0	1	0	1	0	1	0	1	0	2	0	4	0	1	0	0	0	0	0	1	0	1	0	1	0	0	0	0	0
3	1243	39	1	12	3	44	50	700	0	0	1	1	1	3	0	1	0	0	7	1	0	1	0	1	0	2	0	0	1	0	1	0	1	1	0	1	0	0	1	1	0	0	1	0	1	0	1	0	1
3	1244	34	2	12	1	34		500	0	0	1	0	0	0	0	0	0	0	1	2	0	2	0	1	0	2	0	1	0	1	0	4	0	1	0	1	0	0	1	2	0	1	0	1	0	1	0	0	1
1	1247	34	1	16	2	38	500	700	0	0	0	0	0	0	0	0	0	0	0	1	1	0	1	0	1	0	1	0	1	0	1	0	1	0	1	0	1	0	1	0	1	1	1	0	1	0	1	0	1
2	1249	30	1	14	1	30	50	500	1	1	2	2	2	1	2	2	1	2	16	2		2	0	1	0	2	0	2	0	2	0	4	1	3	0	3	0	2	0	2	0	2	0	2	0	1	0	0	0
2	1250	28	1	16	1	29	50	700	0	0	0	0	0	0	0	0	0	0	0	1	1	0	1	0	1	0	1	2	1	1	1	0	1	1	1	0	1	0	1	1	1	1	1	0	1	0	1	0	1
2	1251	28	2	16	1	37	50	700	0	0	2	3	2	1	1	1	0	0	10	3	0	2	0	0	0	1	0	1	0	2	0	2	0	1	0	1	0	0	0	1	0	1	0	2	0	1	0	0	0
3	1252	27	1	16	2	26	500	900	0	0	2	2	1	0	0	1	0	0	6	1	0	1	0	1	0	1	0	1	0	1	0	1	0	1	0	1	0	0	0	2	0	1	0	1	0	1	0	1	0
3	1254	31	1	12	1	38	50	900	0	0	0	2	0	1	1	1	0	0	5	1	1	1	1	1	1	1	1	3	0	3	0	4	1	0	0	0	0	1	0	3	0	2	0	0	0	0	0	0	0
1	1255	29	1	18	2	29	300	500	0	0	0	0	0	2	0	0	0	0	2	3	0	2	0	0	0	0	0	1	0	1	0	1	0	1	0	0	0	0	0	0	0	0	0	1	0	1	0	0	0
2	1256	37	1	14	1	40	300	700	0	0	2	2	1	1	1	0	1	0	8	2	0	2	0	0	0	0	0	0	0	2	0	2	0	1	0	1	0	0	0	1	0	0	0	2	0	0	0	0	0
3	1259	35	1	14	3	37	50	500	0	0	0	1	0	1	0	0	0	0	2	0	0	0	0	0	0	2		1	0	0	0	0	0	0	0	0	0	0	0	1	0	1	0	1	0	0	0	0	0
3	1260	27	1	16	3	26	150	700	0	0	0	2	0	1	0	1	0	0	4	4	1	4	1	1	0	0	0	4	1	4	1	2	1	3	1	1	1	4	0	3	1	3	1	4	1	1	1	0	0
3	1261	33	1	16	2	32	500	900	0	0	1	1	0	1	0	0	0	0	3	2	0	2	0	1	0	0	0	2	0	3	0	4	0	2	0	0	0	0	0	1	0	1	0	2	0	1	0	2	0
2	1262	39	1	14	3	37	50	300	0	0	1	1	2	1	1	1	0	0	7	4	0	4	0	1	0	0	0	1	0	1	0	1	0	4	0	3	0	3	0	2	0	2	0	0	0	1	0	0	0
2	1263	34	1	16	1	38	50	500	0	0	0	0	0	0	0	0	0	0	0	2	1	3	1	0	0	1	0	0	0	1	0	2	0	0	0	0	0	0	0	1	0	0	0	0	0	0	0	0	0
2	1264	42	1	14	3	41	300	900	0	0	0	0	0	1	0	0	0	0	1	4	1	4	1	0	0	4	1	3	1	3	1	4	1	3	1	4	1	4	0	4	1	3	1	3	1	2	1	0	0
3	1265	35	1	14	1	30	50	300	0	0	1	1	0	0	0	0	0	0	2	3	0	2	0	1	0	2	0	2	0	2	0	3	0	3	0	3	0	0	0	2	0	3	0	2	0	0	0	0	0
1	1266	27	1	16	2	27	300	700	0	0	0	2	1	1	0	0	0	0	4	1	1	2	1	0	1	1	1	2	1	1	1	2	1	0	0	0	0	0	0	2	1	0	0	2	1	1	1	0	0
3	1267	33	1	16	1	32	50	500	0	0	0	0	0	0	0	0	0	0	0	4	0	4	0	1	0	0	0	3	0	3	0	1	0	4	0	1	0	0	0	1	0	1	0	0	0	0	0	1	0
3	1268	38	1	12	1	44	50	500	0	0	2	2	1	0	0	0	0	0	5	3	0	2	0	0	0	1	0	2	0	1	0	2	0	2	0	3	0	0	0	1	0	1	0	1	0	1	0	0	0
3	1270	36	1	14	1	40	50	900	0	0	0	0	0	0	0	0	0	0	0	2	0	1	0	0	0	0	0	1	0	0	0	0	0	1	0	0	0	0	0	1	0	0	0	0	0	0	0	0	0
3	1271	31	1	16	2	27	500	700	0	0	1	0	0	1	0	0	0	0	2	2	0	2	0	1	0	0	0	1	0	1	0	1	0	1	0	1	0	1	0	1	0	1	0	2	0	1	0	0	0
0	1272	32	1	16	1	31	50	700	0	0	1	2	2	0	0	0	0	0	5	3	0	3	0	1	0	3	0	2	0	2	0	0	0	3	0	3	0	0	0	4	0	3	0	3	0	1	0	0	0
3	1273	36	1	16	2	41	300	900	0	0	1	0	0	1	0	0	0	0	2	3	1	2	1	1	1	0	1	3	1	3	1	0	1	3	1	3	1	2	1	1	1	0	1	0	1	0	1	0	1
3	1274	31	2	16	1	32	50	500	0	0	2	1	1	0	0	1	1	0	6	4	1	1	1	0	1	2	1	3	1	3	1	0	1	4	1	4	1	3	1	2	1	3	1	0	1	0	1	0	1
2	1275	29	1	16	1	28	50	500	0	0	2	2	2	1	0	0	0	0	7	4	0	3	0	1	0	0	0	0	0	1	0	0	0	1	0	0	0	2	0	1	0	0	0	4	0	3	0	0	0
0	1276	43	1	14	3	44	50	500	0	0	0	0	0	2	0	0	0	0	2	0	0	0	0	0	0	0	0	1	0	1	0	2	0	0	0	0	0	0	0	1	0	1	0	0	0	0	0	0	0
3	1277	33	2	12	1	35	50	500	0	0	2	2	0	1	0	0	0	0	5	3	0	4	0	0	0	0	0	2	0	3	0	3	0	1	0	1	0	1	0	2	0	2	0	2	0	1	0	0	0
0	1278	32	1	16	2	32	300	700	0	0	2	2	0	2	0	2	0	0	8	2	1	2	1	1	0	0	1	0	1	1	1	0	1	1	1	1	1	0	1	1	0	0	1	0	1	1	1	0	1
1	1279	32	1	14	3	32	150	500	0	0	2	0	0	0	0	1	0	0	3	1	0	3	0	0	0	1	0	1	0	1	0	4	0	2	0	1	0	1	0	2	0	0	0	3	0	0	0	0	0
1	1280	36	1	18	2	41	500	900	0	0	0	2	0	1	0	0	0	0	3	0	0	0	0	0	0	0	0	0	0	0	0	2	0	0	0	0	0	0	0	0	0	0	0	0	0	0	0	0	0
3	1281	34	1	18	3	37	500	900	0	0	0	1	0	2	0	0	0	0	3	1	0	2	0	0	0	0	0	0	0	1	0	1	0	1	0	0	0	0	0	2	0	1	0	2	0	0	0	0	0
3	1282	29	1	15	2	30	300	700	0	0	1	0	1	1	0	0	0	0	3	2	0	2	0	1	0	0	0	2	0	1	0	1	0	1	0	0	0	0	0	1	0	1	0	1	0	0	0	1	0
2	1283	26	1	16	3	31	150	500	0	0	0	2	0	0	0	0	0	0	2	2	1	2	0	1	0	4	0	4	0	4	0	4	1	4	0	2	0	1	0	3	1	1	0	1	0	1	0	0	0
3	1284	30	1	16	1	36	50	500	0	0	3	2	2	0	0	2	1	0	10	3	1	4		0	0	1	1	3	1	3	1	4	1	3	1	4	1	2	0	0	0	2	0	0	1	0	1	0	0
3	1285	38	2	16	1	36	50	700	0	0	0	0	0	0	0	0	0	0	0	3	1	2	1	0	0	0	0	3	1	3	1	4	1	2	1	1	0	0	1	0	1	0	1	2	1	1	1	0	1
3	1286	37	1	12	1	40	500	900	0	0	1	0	1	0	0	1	0	0	3	1	0	1	0	0	0	0	0	0	0	0	0	1	0	0	0	1	0	0	0	0	0	0	0	0	0	0	0	0	0
3	1287	36	1	16	3	37	50	500	2	0	1	1	1	1	0	2	0	0	8	3	1	4	1	1	0	1	0	3	0	3	0	4	0	2	0	2	0	0	0	2	0	3	0	2	1	2	1	0	0
3	1288	32	1	16	2	32	500	900	0	0	3	3	2	1	1	3	1	1	15	3	0	3	0	1	0	2	0	1	0	1	0	4	0	1	0	1	0	0	0	2	0	2	0	2	0	0	0	0	0
2	1290	42	1	16	2	46	500	900	0	0	1	2	0	1	0	0	0	0	4	3	1	2	1	1	1	0	0	1	1	2	1	0	0	0	0	1	1	0	0	1	1	1	1	0	0	2	1	0	0
2	1291	37	1	12	1	43	50	700	1	3	1	3	3	0	2	2	1	0	16	3	1	2	1	3	0	2	0	3	1	3	1	4	1	0	1	0	1	1	1	2	1	2	1	4	1	3	1	0	1
0	1292	38	1	14	3	39	50	700	0	0	0	0	0	0	0	0	0	0	0	2	1	2	0	1	0	1	0	1	0	1	0	3	0	1	0	1	0	0	0	1	0	1	0	2	0	3	0	0	0
3	1293	29	1	12	1	33	300	700	0	0	0	2	0	1	0	1	0	0	4	4	0	4	0	1	0	1	0	2	0	4	0	4	0	4	0	3	0	2	0	2	0	2	0	1	0	0	1	0	0
2	1295	31	1	16	2	26	300	500	0	0	2	2	2	1	1	2	0	0	10	2	0	2	0	1	0	0	0	1	0	3	0	2	0	1	0	0	0	4	1	2	0	0	0	2	0	1	0	0	0
3	1296	30	1	14	2	31	300	900	0	1	0	2	0	2	0	0	0	0	5	4	1	4	1	1	0	4	1	4	1	3	1	4	1	4	1	4	1	2	0	4	1	4	1	4	1	3	1	0	1
2	1297	45	1	15	2	35	500	300	0	0	2	2	1	2	0	0	0	1	8	3	1	3	1	3	1	2	1	3	1	3	1	3	1	3	1	3	1	2	1	4	1	3	1	4	1	2	1	0	0
3	1298	26	1	18	2	26	500	900	0	0	0	0	0	0	0	0	0	0	0	2	0	3	0	0	0	0	0	2	0	2	0	2	0	2	0	1	0	1	0	1	0	0	0	2	0	3	0	0	0
1	1299	41	1	14	1	33	50	500	0	0	3	2	1	0	0	0	0	0	6	4	1	4	1	1	1	4	1	4	1	3	1	3		3	1	3	1	2	1	2	1	3	1	3	1	2	1	0	1
2	1300	27	1	16	2	30	50		0	1	3	2	0	0	0	1	3	0	10	1	0	4	0	0	0	0	0	1	1	0	0	4	0	1	0	0	0	0	0	1	0	1	0	1	0	0	0	0	0
1	1301	32	1	11	1	45	50	500	1	1	1	2	2	2	1	2	1	1	14	2	0	2	0	1	0	0	0	2	0	2	0	2	0	1	0	2	0	0	1	2	0	0	1	0	1	0	1	3	1
3	1303	34	1	18	2	37	500	900	0	0	1	1	1	1	0	2	0	2	8	1	0	2	0	1	0	0	0	2	0	0	0	0	0	2	0	3	0	2	0	3	0	1	0	0	0	0	0	3	1
3	1304	30	1	16	2	29	500	500	0	0	2	1	1	1	0	1	0	0	6	2		2		1	0	1	0	2	0	2	0	2		1	0	2		0	0	1	0	1	0	2		2	0	0	0
3	1305	34	1	16	2	34	300	700	0	0	1	1	0	0	0	0	0	0	2	1	1	2	1	0	1	0	1	1	1	1	1	0	1	0	1	0	1	0	1	1	1	0	1	0	1	0	1	1	1
3	1306	36	1	14	3	38	50	500	0	0	1	0	0	0	0	0	0	0	1	0	0	1	0	0	0	0	0	1	0	1	0	2	0	0	0	0	0	0	0	1	0	0	0	0	0	0	0	0	0
0	1307	33	1	16	1	33	50	500	0	0	1	2	2	1	0	1	0	0	7	2	0	2	0	0	0	2	0	2	0	3	0	4	0	3	0	3	0	0	0	3	0	1	0	2	0	1	0	0	0
2	1308	36	2	16	2	39	300	700	0	0	0	1	1	1	0	0	0	0	3	2	0	3	0	1	0	1	0	1	0	1	0	0	0	0	0	2	0	0	0	1	0	0	0	1	0	0	0	0	0
3	1309	30	1	16	1	31	50	300	0	0	0	2	0	1	0	0	0	0	3	1	0	2	0	1	0	1	0	1	0	1	0	0	0	1	0	1	0	0	0	1	0	1	0	1	0	0	0	0	0
2	1310	25	1	16	1	35	300	500	1	0	1	2	2	2	1	1	1	0	11	4	1	2	1	1	0	0	0	2	1	2	1	4	0	3	1	3	1	1	0	2	0	3	0	1	0	1	0	0	0
1	1311	28	1	18	1	28	50	500	1	1	2	3	0	1	2	3	1	0	14	1	0	2		0	0	0	0	2	0	2	0	1	0	0	0	0	0	0	0	1	0	1	0	1	0	1	0	1	0
2	1312	43	1	16	3	44	50	500	0	0	1	1	1	1	0	0	0	0	4	1	0	2	0	1	0	2	0	0	0	1	0	2	0	1	0	0	0	0	0	1	0	2	0	2	0	0	0	0	0
3	1313	34	1	16	2	34	500	700	0	0	0	0	0	0	0	0	0	0	0	1	0	1	0	0	0	0	0	0	0	0	0	0	0	0	0	0	0	0	0	1	0	0	0	1	0	0	0	0	0
3	1314	40	1	16	1	39	50	500	0	0	0	2	0	0	0	0	0	0	2	4	1	4	1	1	0	2	0	2	1	3	1	2	0	2	1	3	1	3	1	3	1	2	1	2	1	1	0	1	0
1	1315	38	1	14	2	43	300	700	0	0	2	0	0	1	0	0	0	0	3	1	0	3	0	1	0	1	0	1	0	1	0	2	0	1	0	1	0	2	0	1	0	2	0	1	0	0	0	0	0
3	1316	33	1	16	1	33	50	700	0	0	0	0	0	0	0	0	0	0	0	4	1	3	1	1	0	0	0	3	1	3	1	3	1	3	1	3	1	0	1	4	1	2	1	3	1	2	1	0	1
3	1319	32	1	16	1	30	150	300	0	0	0	0	0	0	0	0	0	0	0	4	1	3	1	0	1	0	1	1	1	3	1	4	1	2	1	3	1	2	1	3	1	1	1	0	1	0	1	0	1
1	1321	31	2	15	3	37	150	700	1	1	1	0	0	2	1	2	1	0	9	4	1	4	1	1	1	2	1	3	1	4	1	3	1	4	1	0	1	3	1	3	1	3	1	2	1	2	1	0	1
2	1322	32	1	11	1	27	300	500	0	0	0	0	0	1	0	0	0	0	1	4	0	3	0	1	0	4	0	2	0	3	0	3	0	4	0	4	0	3	0	2	0	1	0	1	0	1	0	0	0
2	1323	34	1	16	3	34	50	500	0	0	1	1	1	1	0	1	0	0	5	4	1	4	1	1	1	4	1	4	1	4	1	3	1	4	1	4	1	4	1	4	1	4	1	4	1	1	1	0	1
2	1324	26	1	19	3	28	150	500	0	0	2	2	2	1	1	1	1	2	12	3	1	4	1	2	1	4	1	3	1	3	1	4	1	4	1	4	1	4	1	4	1	3	1	3	1	2	1	0	1
2	1325	29	1	14	3	28	50	300	0	0	2	2	0	1	0	1	1	1	8	3	1	4	1	1	0	4	1	3	1	3	1	2	1	4	1	4	1	4	1	3	1	3	1	2	1	3	1	0	1
1	1326	37	4	16	1	38	50	900	2	3	2	3	3	3	3	3	1	1	24	4	1	4	1	4	1	4	1	4	1	4	1	4	1	4	1	4	1	4	1	4	1	4	1	2	1	2	1	2	1
2	1328	39	1	14	3	44	150	300	0	0	0	1	1	0	0	0	0	0	2	3	1	3	1	0	0	2	1	2	1	3	1	4	1	2	1	2	1	1	0	2	1	3	1	3	1	1	0	0	1
1	1329	30	2	14	1	33	50	300	0	0	1	2	2	3	1	3	0	0	12	2	0	4	0	1	0		0	2	0	3	0	2	0	4	0	3	1	2	0	1	1	1	1	2	0	1	0	0	0
2	1330	28	2	16	3	31	50	300	3	3	3	3	3	3	2	3	3	3	29	4	1	4	1	1	0	4	1	4	1	4	1	1	0	4	1	4	1	3	1	4	1	4	1	3	1	0	1	0	1
0	1331	29	2	16	3	28	150	300	0	0	0	2	1	0	0	1	0	0	4	1	0	1	0	0	0	0	0	1	0	1	0	1	0	1	0	1	0	0	0	1	0	1	0	0	0	0	0	0	0
2	1332	41	2	14	1	47	50	700	0	0	1	1	0	0	0	0	0	0	2	3	0	4	1	1	0	4	0	3	0	3	1	2	1	2	1	3	1	2	0	3	1	3	1	1	0	1	0	0	0
2	1333	33	1	16	1	32	50	300	1	3	2	3	1	0	0	1	0	2	13	1	0	2	0	0	0	2	0	2	0	3	0	4	0	2	0	3	0	1	0	2	0	2	0	2	0	1	0	0	0
2	1334	35		16	1	38	50	900	0	0	0	2	0	1	0	1	1	0	5	2	0	2	0	1	0	2	0	1	0	1	0	1	0	1	0	2	0	2	0	2	0	1	0	1	0	0	0	1	0
2	1337	38	1	16	2	38	300	500	0	0	3	3	1	1	0	0	0	0	8	1	0	2	0	1	0	0	0	2	0	2	0	4	0	1	0	1	0	0	0	1	0	1	0	0	0	0	0	0	0
0	1338	35	1	14	2	32	500	700	0	1	2	2	1	2	0	1	0	0	9	4	0	3	0	1	0	0	0	0	0	2	0	1	0	1	0	3	0	3	0	1	0	0	0	0	0	0	0	0	0
0	1339	31	1	12	3	34	150	700	0	0	2	2	1	1	0	1	0	0	7	3	1	4	1	1	1	0	0	1	1	1	1	4	1	2	1	2	1	2	1	1	1	1	1	1	1	0	0	0	0
1	1340	39	1	14	1	40	500	300	1	0	2	1	0	0	1	2	2	0	9	4		1	0	1	0	1	0	2	0	1	0	1	1	3	1	2	1	3	0	2	0	1	0	0	1	0	0	1	0
0	1341	30	1	16	2	33	300	500	0	0	1	0	1	1	0	0	0	0	3	0	0	1	0	1	0	0	0	1	0	1	0	4	1	1	0	1	0	0	0	1	0	0	0	0	0	0	0	0	0
3	1342	31	2	11	1	25	50	500	0	1	2	3	2	2	2	2	0	0	14	4	1	4	1	3	1	2	1	4	1	4	1	3	1	3	1	4	1	3	1	4	1	3	1	4	1	2	1	0	0
2	1343	36	1	14	2	36	500	700	0	0	0	0	0	0	0	0	0	0	0	2	0	4	0	0	0	2	0	4	0	4	0	4	0	4	0	3	0	0	0	0	0	0	0	1	0	0	0	0	0
1	1344	40	1	14	3	34	50	500	0	0	0	0	0	1	0	0	0	0	1	2	1	1	1	1	1	0	1	0	1	1	1	0	1	2	1	1	1	0	1	1	1	0	1	0	1	0	1	0	1
2	1345	40	1	17	1	41	50	500	0	0	1	1	1	1	1	1	0	0	6	4	1	3	1	0	0	4	1	3	1	2	1	2		3	1	4	1	2	0	1	1	3	1	3	1	3	1	0	1
0	1346	39	1	14	2	44	500	900	0	0	1	0	0	1	0	0	0	0	2	0	0	0	0	0	0	0	0	0	0	0	0	0	0	0	0	0	0	0	0	0	0	0	0	1	0	0	0	0	0
0	1347	39	1	17	1	47	50	700	0	0	1	1	0	3	0	0	0	0	5	4	0	4	0	0	0	1	0	3	0	4	0	4	0	2	0	4	0	2	0	4	0	4	0	4	0	3	0	2	0
2	1349	36	2	16	1	33	50	700	0	0	0	0	0	0	0	0	0	0	0	0	0	0	0	0	0	0	0	0	0	0	0	1	0	0	0	0	0	0	0	0	0	0	0	0	0	0	0	0	0
1	1350	30	1	14	2	34	300	700	1	1	2	2	2	2	1	2	1	0	14	1	0	1	1	1	0	0	0	2	0	3	0	1	0	2	0	2	0	0	0	3	0	2	0	1	0	0	0	0	0
3	1352	35	1	16	2	37	300	700	0	0	2	1	0	1	0	1	0	0	5	3	0	2	0	1	0	0	0	2	0	3		2	1	4	0	3	0	0	1	3	0	2	0	3	1	1	0	0	1
1	1353	42	1	16	2	44	500	700	0	0	1	1	1	1	1	0	0	0	5	3	1	2	1	1	0	0	0	1	0	2	0	2	1	2	1	2	0	0	1	2	0	0	1	2	0	1	0	0	1
0	1354	27	1	16	3	29	150	700	0	0	0	1	1	0	0	0	0	0	2	0	0	0	0	0	0	0	0	0	0	0	0	0	0	0	0	0	0	0	0	0	0	0	0	0	0	0	0	0	0
3	1355	38	1	14	1	35	300	700	0	0	2	0	0	0	0	0	0	0	2	1	0	2	0	1	0	0	0	0	0	1	0	0	0	1	0	3	0	0	0	1	0	0	0	1	0	1	0	0	0
1	1356	33	1	12	1	31			0	0	0	2	0	0	0	1	0	0	3	2	0	0	0	0	0	0	0	1	0	2	0	2	0	2	0	3	0	4	0	4	0	4	0	4	0	2	0	0	0
1	1358	33	1	16	3	34	300	700	0	0	0	0	0	1	0	0	0	0	1	1	0	1	0	1	0	0	0	1	0	1	0	2		1	0	3	1	2		1	0	1	0	2		1	1	0	0
3	1359	32	2	16	1	31	50	500	2	1	2	2	2	1	1	1	0	0	12	4	0	4	0	1	0	0	0	1	0	4	0	4	0	3	0	3	0	0	0	4	0	4	0	1	0	0	0	0	0
2	1360	36	1	18	2	44	500	900	0	0	0	3	0	3	0	0	0	0	6	1	0	2	0	0	0	0	0	1	0	1	0	1	0	1	0	1	0	0	0	3	0	1	0	1	0	0	0	0	0
2	1362	43	1	14	2	48	300	700	0	0	2	1	0	1	0	1	0	0	5	1	0	0	0	0	0	1	0	1	0	1	0	0	0	0	0	0	0	0	0	0	0	0	0	0	0	0	0	0	0
3	1363	41	2	16	1	41	500	700	0	0	1	1	1	0	0	0	0	0	3	1	0	2	0	1	0	1	0	2	0	2	0	2	0	2	0	2	0	0	0	2	0	2	0	2	0	0	0	0	0
3	1366	35	1	16	1	39	50	900	0	0	2	2	2	1	0	0	0	0	7	1	0	2	0	1	0	1	0	1	0	1	0	1	0	1	0	1	0	0	0	2	0	1	0	1	0	0	0	0	0
1	1367	37	2	16	2	50	500	900	0	0	0	0	0	1	0	0	0	0	1	2	0	2	0	1	0	2	0	2	0	3	0	3	0	2	0	2	0	0	0	2	0	1	0	1	0	0	0	0	0
2	1369	29	1	16	3	29	50	700	0	0	0	0	0	0	0	0	0	0	0	3	1	4	1	0	0	0	0	2	1	3	1	2	1	2	1	3	1	2	1	2	1	2	1	1	1	2	1	0	0
1	1370	28	1	14	1	43	50	500	1	0	2	3	3	0	2	2	1	1	15	3	1	3	1	1	1	4	1	2	1	3	1	1	0	2	1	4	1	1	0	2	1			1	1	1	0	0	0
3	1374	25	1	16	2	44	300	500	0	0	3	0	0	1	0	1	1	0	6	4	0	3	0	2	0	1	0	1	0	2	0	0	0	1	0	2	1	3	0	1	0	1	0	2	0	0	1	3	0
3	1375	37	3	12	3	36	50	500	0	0	1	1		2	0	0	0	0		1	0	2	0	0	0	0	0	0	0	0	0	1	0	1	0	1	0	0	0	1	0	0	0	0	0	0	0	0	0
1	1376	36	3	12	2	37	300	300	1	3	3	3	3	3	2	3	2	1	24	4	1	4	1	3	0	0	0	4	1	4	1	4	1	4	1	4	1	3	1	4	1	4	1	4	1	2	1	4	1
2	1377		1	16	2	34	500	900	0	0	0	0	0	0	0	0	0	0	0	2	1	1	1	1	0	0	0	0	1	0	1	0	1	1	0	1	0	0	1	1	1	1	1	1	0	0	1	0	1
3	1378	40	1	12	3	48	50	500	0	0	1	1	0	0	0	1	0	0	3	3	1	3	1	1	1	2	1	2	1	3	1	3	1	1	0	0	0	0	0	3	0	2	0	1	0	1	0	0	0
3	1379	34	1	17	1	40	500	500	0	0	0	0	0	0	0	0	0	0	0	3	0	3	0	0	0	2	0	1	0	2	0	4	0	2	0	3	0	1	0	2	0	1	0	1	0	1	0	0	0
1	1382	26	1	14	1	35	50	500	0	0	2	1	1	0	0	0	0	0	4	2	0	1	0	1	0	0	0	1	0	1	0	1	0	2	0	1	0	0	0	1	0	0	0	1	0	0	0	1	0
2	1391	39		15	2	45	150	100	0	0	1	1	1	2	1	1	0	0	7	4	1	4	1	4	1	0	1	2	1	2	1	0	1	4	1	4	1	4	1	3	1	4	1	3	1	4	1	4	1
2	1392	29	1	16	2	26	300	500	0	0	1	0	1	1	0	0	0	0	3	3	1	3	1	1	0	0	0	0	0	2	1	4	0	2	1	1	1	0	0	2	0	1	0	2	0	2	0	0	0
1	1396	29	1	12	3	37	300	700	0	0	1	1	0	0	0	0	0	0	2	3	1	3	1	0	0	0	0	1	1	1	1	1	1	2	1	1	1	2	1	2	1	0	0	0	0	0	0	1	1
1	1405	43	2	14	1	42	50	700	0	0	1	2	2	0	1	1	0	0	7	3	1	3	1	3	1	2	1	1	1	2	0	2	1	2	1	3	1	0	0	3	1	3	1	3	1	2	1	3	1
1	1407	31	2	12	1	45	150	100	0	1	3	2	2	3	3	3	2	3	22	4	1	4	1	2	1	4	1	3	1	4	1	2	1	4	1	4	1	4	1	4	1	4	1	3	1	2	1	2	1
[truncated: 18 more columns]
